# Supplementary material for: 2-tert-Butyl-6-[(4-chloro-2-nitro­phen­yl)diazen­yl]-4-methylphenol
Source: Acta Crystallogr Sect E Struct Rep Online. 2009 Jun 6;65(Pt 7):o1520. doi: 10.1107/S1600536809019631 (PMC2969205; doi:10.1107/S1600536809019631)
Supplement: Supplementary file 1 [file e-65-o1520-sup1.cif]

##############################################################################
###                                                                        ###
###        Electronic paper (Acta Crystallographica Section E)             ###
###                                                                        ###
##############################################################################
#                                                                            #
# This CIF contains the data in a paper accepted for publication in Acta     #
# Crystallographica Section E. It conforms to the requirements of Notes      #
# for Authors for Section E, and has been peer reviewed under the auspices   #
# of the IUCr Commission on Journals.                                        #
#                                                                            #
# Full details of the Crystallographic Information File format               #
# are given in the paper "The Crystallographic Information File (CIF):       #
# a New Standard Archive File for Crystallography" by S. R. Hall, F. H.      #
# Allen and I. D. Brown [Acta Cryst. (1991), A47, 655-685].                  #
#                                                                            #
# The current version of the core CIF dictionary is obtainable from          #
# ftp://ftp.iucr.org/pub/cif_core.dic. The current version number is 2.4.    #
#                                                                            #
# Software is freely available for graphical display of the structure(s) in  #
# this CIF.  For information consult the CIF home page http://www.iucr.org/  #
# cif/home.html                                                              #
#                                                                            #
# This file may be used for bona fide research purposes within the           #
# scientific community so long as proper attribution is given to the journal # 
# article from which it was obtained.                                        #
#                                                                            #
##############################################################################
                                             
data_global
_audit_creation_method     'form.cif (version 2.0)'
_journal_data_validation_number     ?
_journal_date_recd_electronic     2009-05-09
_journal_date_accepted     2009-05-23
_journal_name_full     'Acta Crystallographica, Section E'
_journal_year     2009
_journal_volume     65
_journal_issue      7
_journal_page_first     o1520
_journal_page_last     o1520
_journal_paper_category     QO
_journal_coeditor_code     LH2824
_publ_contact_author_name     'Hui-Liang Wen'
_publ_contact_author_address
;
State Key Laboratory of Food Science And Technology
Nanchang University
Nanchang 330047
People's Republic of China
;
_publ_contact_author_email     hlwen70@163.com
_publ_contact_author_fax     86-791-8305786
_publ_contact_author_phone     86-791-8305786
_publ_section_title
;
2-<i>tert</i>-Butyl-6-[(4-chloro-2-nitrophenyl)diazenyl]-4-methylphenol
;
loop_
    _publ_author_name
    _publ_author_footnote
    _publ_author_address
    'Hui-Liang Wen' ?
;
State Key Laboratory of Food Science and Technology
Nanchang University
Nanchang 330047
People's Republic of China
;
    'Xiao-Qin Wu' ?
;
State Key Laboratory of Food Science and Technology
Nanchang University
Nanchang 330047
People's Republic of China
;
    'Bo-Wen Lai' ?
;
Department of Chemistry
Nanchang University
Nanchang 330047
People's Republic of China
;
data_I
_audit_creation_method     SHELXL-97
_chemical_name_systematic
;
2-<i>tert</i>-Butyl-6-[(4-chloro-2-nitrophenyl)diazenyl]-4-methylphenol
;
_chemical_name_common     ?
_chemical_formula_moiety     'C17 H18 Cl N3 O3'
_chemical_formula_sum     'C17 H18 Cl N3 O3'
_chemical_formula_iupac     'C17 H18 Cl N3 O3'
_chemical_formula_weight     347.79
_chemical_melting_point     ?
_symmetry_cell_setting     Monoclinic
_symmetry_space_group_name_H-M     'P 21/c'
_symmetry_space_group_name_Hall     '-P 2ybc'
loop_
    _symmetry_equiv_pos_as_xyz
    'x, y, z'
    '-x, y+1/2, -z+1/2'
    '-x, -y, -z'
    'x, -y-1/2, z-1/2'
_cell_length_a     14.578(4)
_cell_length_b     7.0616(19)
_cell_length_c     17.043(5)
_cell_angle_alpha     90.00
_cell_angle_beta     101.233(3)
_cell_angle_gamma     90.00
_cell_volume     1720.9(8)
_cell_formula_units_Z     4
_cell_measurement_reflns_used     4044
_cell_measurement_theta_min     2.57
_cell_measurement_theta_max     27.23
_cell_measurement_temperature     296(2)
_exptl_crystal_description     block
_exptl_crystal_colour     purple
_exptl_crystal_size_max     0.31
_exptl_crystal_size_mid     0.18
_exptl_crystal_size_min     0.16
_exptl_crystal_density_diffrn     1.342
_exptl_crystal_density_meas     ?
_exptl_crystal_density_method     'not measured'
_exptl_crystal_F_000     728
_exptl_absorpt_coefficient_mu     0.242
_exptl_absorpt_correction_type     multi-scan
_exptl_absorpt_process_details     '(SADABS; Sheldrick, 1996)'
_exptl_absorpt_correction_T_min     0.9299
_exptl_absorpt_correction_T_max     0.9632
_exptl_special_details
;
;
_diffrn_ambient_temperature     296(2)
_diffrn_radiation_type     MoK\a
_diffrn_radiation_wavelength     0.71073
_diffrn_radiation_source     'fine-focus sealed tube'
_diffrn_radiation_monochromator     graphite
_diffrn_measurement_device_type     'Bruker APEXII CCD'
_diffrn_measurement_method     '\f and \w'
_diffrn_detector_area_resol_mean     ?
_diffrn_reflns_number     14642
_diffrn_reflns_av_R_equivalents     0.0325
_diffrn_reflns_av_sigmaI/netI     0.0283
_diffrn_reflns_theta_min     2.44
_diffrn_reflns_theta_max     27.49
_diffrn_reflns_theta_full     27.49
_diffrn_measured_fraction_theta_max     0.997
_diffrn_measured_fraction_theta_full     0.997
_diffrn_reflns_limit_h_min     -18
_diffrn_reflns_limit_h_max     18
_diffrn_reflns_limit_k_min     -9
_diffrn_reflns_limit_k_max     8
_diffrn_reflns_limit_l_min     -22
_diffrn_reflns_limit_l_max     22
_refine_special_details
;
Refinement of <i>F</i>^2^ against ALL reflections. The weighted <i>R</i>-factor
<i>wR</i> and goodness of fit <i>S</i> are based on <i>F</i>^2^, conventional
<i>R</i>-factors <i>R</i> are based on <i>F</i>, with <i>F</i> set to zero for
negative <i>F</i>^2^. The threshold expression of <i>F</i>^2^ >
\s(<i>F</i>^2^) is used only for calculating <i>R</i>-factors(gt) <i>etc</i>.
and is not relevant to the choice of reflections for refinement.
<i>R</i>-factors based on <i>F</i>^2^ are statistically about twice as large
as those based on <i>F</i>, and <i>R</i>- factors based on ALL data will be
even larger.
;
_reflns_number_total     3927
_reflns_number_gt     2563
_reflns_threshold_expression     I>2\s(I)
_refine_ls_structure_factor_coef     Fsqd
_refine_ls_matrix_type     full
_refine_ls_R_factor_all     0.0750
_refine_ls_R_factor_gt     0.0444
_refine_ls_wR_factor_gt     0.1140
_refine_ls_wR_factor_ref     0.1412
_refine_ls_goodness_of_fit_ref     1.026
_refine_ls_restrained_S_all     1.026
_refine_ls_number_reflns     3927
_refine_ls_number_parameters     241
_refine_ls_number_restraints     0
_refine_ls_hydrogen_treatment     constr
_refine_ls_weighting_scheme     calc
_refine_ls_weighting_details
         'calc w=1/[\s^2^(Fo^2^)+(0.0591P)^2^+0.5672P] where P=(Fo^2^+2Fc^2^)/3'
_atom_sites_solution_hydrogens     geom
_atom_sites_solution_primary     direct
_atom_sites_solution_secondary     difmap
_refine_ls_shift/su_max     0.002
_refine_ls_shift/su_mean     0.000
_refine_diff_density_max     0.220
_refine_diff_density_min     -0.258
_refine_ls_extinction_method     none
_refine_ls_extinction_coef     ?
loop_
    _atom_type_symbol
    _atom_type_description
    _atom_type_scat_dispersion_real
    _atom_type_scat_dispersion_imag
    _atom_type_scat_source
    'C' 'C' 0.0033 0.0016
                         'International Tables Vol C Tables 4.2.6.8 and 6.1.1.4'
    'H' 'H' 0.0000 0.0000
                         'International Tables Vol C Tables 4.2.6.8 and 6.1.1.4'
    'N' 'N' 0.0061 0.0033
                         'International Tables Vol C Tables 4.2.6.8 and 6.1.1.4'
    'O' 'O' 0.0106 0.0060
                         'International Tables Vol C Tables 4.2.6.8 and 6.1.1.4'
    'Cl' 'Cl' 0.1484 0.1585
                         'International Tables Vol C Tables 4.2.6.8 and 6.1.1.4'
_computing_data_collection     'APEX2 (Bruker, 2006)'
_computing_cell_refinement     'SAINT (Bruker, 2006)'
_computing_data_reduction     'SAINT (Bruker, 2006)'
_computing_structure_solution     'SHELXS97 (Sheldrick, 2008)'
_computing_structure_refinement     'SHELXL97 (Sheldrick, 2008)'
_computing_molecular_graphics     'SHELXTL (Sheldrick, 2008)'
_computing_publication_material     'SHELXTL (Sheldrick, 2008)'
loop_
    _atom_site_type_symbol
    _atom_site_label
    _atom_site_fract_x
    _atom_site_fract_y
    _atom_site_fract_z
    _atom_site_U_iso_or_equiv
    _atom_site_adp_type
    _atom_site_calc_flag
    _atom_site_refinement_flags
    _atom_site_occupancy
    _atom_site_disorder_assembly
    _atom_site_disorder_group
    Cl Cl1 1.37753(4) 0.52156(11) 0.44085(5) 0.0871(3) Uani d . 1 . .
    O O1 0.9625(4) 0.559(3) 0.2905(6) 0.109(4) Uani d P 0.56(3) A 1
    O O2 1.0758(7) 0.659(2) 0.2334(6) 0.115(4) Uani d P 0.56(3) A 1
    O O3 0.81516(9) 0.7932(3) 0.36241(8) 0.0666(5) Uani d . 1 . .
    H H3 0.8703 0.7643 0.3663 0.100 Uiso calc R 1 . .
    O O1' 0.9670(8) 0.689(4) 0.2804(4) 0.100(5) Uani d P 0.44(3) A 2
    O O2' 1.0687(12) 0.545(5) 0.2372(10) 0.156(8) Uani d P 0.44(3) A 2
    N N1 1.04252(15) 0.6167(4) 0.29115(12) 0.0765(6) Uani d . 1 . .
    N N2 0.98233(10) 0.7293(2) 0.43581(9) 0.0475(4) Uani d . 1 A .
    N N3 0.96277(10) 0.7767(2) 0.50347(9) 0.0468(4) Uani d . 1 . .
    C C1 1.10633(13) 0.6202(3) 0.36932(12) 0.0528(5) Uani d . 1 A .
    C C2 1.19824(14) 0.5718(3) 0.36947(14) 0.0597(5) Uani d . 1 . .
    H H2 1.2171 0.5395 0.3221 0.072 Uiso calc R 1 A .
    C C3 1.26084(14) 0.5723(3) 0.44035(15) 0.0599(6) Uani d . 1 A .
    C C4 1.23301(14) 0.6162(3) 0.51114(14) 0.0606(5) Uani d . 1 . .
    H H4 1.2760 0.6122 0.5592 0.073 Uiso calc R 1 A .
    C C5 1.14154(13) 0.6660(3) 0.51035(12) 0.0537(5) Uani d . 1 A .
    H H5 1.1233 0.6963 0.5582 0.064 Uiso calc R 1 . .
    C C6 1.07582(12) 0.6716(3) 0.43917(11) 0.0468(4) Uani d . 1 . .
    C C7 0.87202(12) 0.8321(3) 0.50305(10) 0.0425(4) Uani d . 1 . .
    C C8 0.85301(13) 0.8758(3) 0.57888(11) 0.0465(4) Uani d . 1 . .
    H H8 0.9010 0.8707 0.6236 0.056 Uiso calc R 1 . .
    C C9 0.76528(13) 0.9255(3) 0.58763(10) 0.0473(4) Uani d . 1 . .
    C C10 0.69528(13) 0.9379(3) 0.51815(11) 0.0485(5) Uani d . 1 . .
    H H10 0.6358 0.9748 0.5242 0.058 Uiso calc R 1 . .
    C C11 0.70815(12) 0.8993(3) 0.44168(10) 0.0485(5) Uani d . 1 . .
    C C12 0.79931(12) 0.8412(3) 0.43353(10) 0.0465(4) Uani d . 1 . .
    C C13 0.74126(16) 0.9610(4) 0.66868(11) 0.0646(6) Uani d . 1 . .
    H H13A 0.7066 0.8553 0.6831 0.097 Uiso calc R 1 . .
    H H13B 0.7042 1.0738 0.6666 0.097 Uiso calc R 1 . .
    H H13C 0.7978 0.9763 0.7078 0.097 Uiso calc R 1 . .
    C C14 0.62867(14) 0.9137(4) 0.36802(12) 0.0658(6) Uani d . 1 . .
    C C15 0.53856(16) 0.9904(5) 0.39088(14) 0.0868(9) Uani d . 1 . .
    H H15A 0.5192 0.9069 0.4290 0.130 Uiso calc R 1 . .
    H H15B 0.4901 0.9979 0.3439 0.130 Uiso calc R 1 . .
    H H15C 0.5502 1.1142 0.4139 0.130 Uiso calc R 1 . .
    C C16 0.65620(18) 1.0504(5) 0.30642(14) 0.0959(10) Uani d . 1 . .
    H H16A 0.6645 1.1753 0.3290 0.144 Uiso calc R 1 . .
    H H16B 0.6077 1.0528 0.2594 0.144 Uiso calc R 1 . .
    H H16C 0.7136 1.0087 0.2924 0.144 Uiso calc R 1 . .
    C C17 0.60711(17) 0.7157(5) 0.33203(15) 0.0931(10) Uani d . 1 . .
    H H17A 0.6629 0.6623 0.3190 0.140 Uiso calc R 1 . .
    H H17B 0.5598 0.7250 0.2844 0.140 Uiso calc R 1 . .
    H H17C 0.5852 0.6360 0.3701 0.140 Uiso calc R 1 . .
loop_
    _atom_site_aniso_label
    _atom_site_aniso_U_11
    _atom_site_aniso_U_22
    _atom_site_aniso_U_33
    _atom_site_aniso_U_12
    _atom_site_aniso_U_13
    _atom_site_aniso_U_23
    Cl1 0.0412(3) 0.1022(5) 0.1217(6) 0.0083(3) 0.0251(3) 0.0142(4)
    O1 0.052(2) 0.186(11) 0.084(3) -0.001(4) -0.001(2) -0.047(5)
    O2 0.105(4) 0.185(9) 0.056(3) -0.001(5) 0.016(3) 0.012(4)
    O3 0.0420(7) 0.1165(13) 0.0417(7) 0.0091(8) 0.0094(6) -0.0118(8)
    O1' 0.070(4) 0.173(13) 0.055(3) 0.043(5) 0.007(2) -0.013(4)
    O2' 0.115(7) 0.255(18) 0.091(7) 0.062(10) 0.007(5) -0.080(9)
    N1 0.0612(13) 0.1073(17) 0.0606(12) 0.0158(13) 0.0106(10) -0.0208(12)
    N2 0.0388(8) 0.0553(10) 0.0491(9) -0.0003(7) 0.0102(7) -0.0025(7)
    N3 0.0412(8) 0.0512(9) 0.0478(9) -0.0017(7) 0.0083(7) -0.0007(7)
    C1 0.0465(11) 0.0550(12) 0.0571(12) 0.0003(9) 0.0106(9) -0.0026(9)
    C2 0.0503(12) 0.0634(14) 0.0702(14) 0.0041(10) 0.0232(11) 0.0006(11)
    C3 0.0385(10) 0.0570(13) 0.0869(16) 0.0007(9) 0.0186(11) 0.0079(11)
    C4 0.0429(11) 0.0655(13) 0.0699(14) -0.0021(9) 0.0021(10) 0.0061(11)
    C5 0.0455(11) 0.0588(12) 0.0561(12) -0.0017(9) 0.0084(9) 0.0023(9)
    C6 0.0394(9) 0.0460(10) 0.0554(11) -0.0029(8) 0.0104(8) -0.0006(8)
    C7 0.0374(9) 0.0472(10) 0.0425(9) -0.0019(7) 0.0072(7) -0.0006(8)
    C8 0.0469(10) 0.0531(11) 0.0378(9) -0.0022(8) 0.0038(8) 0.0008(8)
    C9 0.0515(11) 0.0542(11) 0.0380(9) -0.0012(9) 0.0131(8) 0.0004(8)
    C10 0.0418(10) 0.0617(12) 0.0441(10) 0.0039(8) 0.0139(8) 0.0015(9)
    C11 0.0402(10) 0.0668(13) 0.0384(9) -0.0008(9) 0.0074(7) 0.0002(9)
    C12 0.0418(10) 0.0606(12) 0.0381(9) 0.0003(8) 0.0102(8) -0.0032(8)
    C13 0.0651(13) 0.0909(17) 0.0408(10) 0.0048(12) 0.0178(10) -0.0003(11)
    C14 0.0399(11) 0.115(2) 0.0415(10) 0.0116(11) 0.0065(8) -0.0021(11)
    C15 0.0470(12) 0.156(3) 0.0552(13) 0.0292(15) 0.0053(10) 0.0027(15)
    C16 0.0679(16) 0.170(3) 0.0488(13) 0.0225(18) 0.0092(11) 0.0315(16)
    C17 0.0536(14) 0.154(3) 0.0663(15) -0.0061(16) -0.0019(11) -0.0380(17)
_geom_special_details
;
All e.s.d.'s (except the e.s.d. in the dihedral angle between two l.s. planes)
are estimated using the full covariance matrix. The cell e.s.d.'s are taken
into account individually in the estimation of e.s.d.'s in distances, angles
and torsion angles; correlations between e.s.d.'s in cell parameters are only
used when they are defined by crystal symmetry. An approximate (isotropic)
treatment of cell e.s.d.'s is used for estimating e.s.d.'s involving l.s.
planes.
;
loop_
    _geom_bond_atom_site_label_1
    _geom_bond_atom_site_label_2
    _geom_bond_site_symmetry_2
    _geom_bond_distance
    _geom_bond_publ_flag
    Cl1 C3 . 1.737(2) ?
    O1 N1 . 1.233(8) ?
    O2 N1 . 1.217(8) ?
    O3 C12 . 1.322(2) ?
    O3 H3 . 0.8200 ?
    O1' N1 . 1.195(7) ?
    O2' N1 . 1.179(10) ?
    N1 C1 . 1.469(3) ?
    N2 N3 . 1.285(2) ?
    N2 C6 . 1.413(2) ?
    N3 C7 . 1.378(2) ?
    C1 C2 . 1.382(3) ?
    C1 C6 . 1.397(3) ?
    C2 C3 . 1.365(3) ?
    C2 H2 . 0.9300 ?
    C3 C4 . 1.381(3) ?
    C4 C5 . 1.376(3) ?
    C4 H4 . 0.9300 ?
    C5 C6 . 1.392(3) ?
    C5 H5 . 0.9300 ?
    C7 C8 . 1.408(2) ?
    C7 C12 . 1.429(3) ?
    C8 C9 . 1.362(3) ?
    C8 H8 . 0.9300 ?
    C9 C10 . 1.407(3) ?
    C9 C13 . 1.511(2) ?
    C10 C11 . 1.379(2) ?
    C10 H10 . 0.9300 ?
    C11 C12 . 1.423(2) ?
    C11 C14 . 1.537(3) ?
    C13 H13A . 0.9600 ?
    C13 H13B . 0.9600 ?
    C13 H13C . 0.9600 ?
    C14 C17 . 1.534(4) ?
    C14 C16 . 1.536(4) ?
    C14 C15 . 1.540(3) ?
    C15 H15A . 0.9600 ?
    C15 H15B . 0.9600 ?
    C15 H15C . 0.9600 ?
    C16 H16A . 0.9600 ?
    C16 H16B . 0.9600 ?
    C16 H16C . 0.9600 ?
    C17 H17A . 0.9600 ?
    C17 H17B . 0.9600 ?
    C17 H17C . 0.9600 ?
loop_
    _geom_angle_atom_site_label_1
    _geom_angle_atom_site_label_2
    _geom_angle_atom_site_label_3
    _geom_angle_site_symmetry_1
    _geom_angle_site_symmetry_3
    _geom_angle
    _geom_angle_publ_flag
    C12 O3 H3 . . 109.5 ?
    O2' N1 O1' . . 119.6(10) ?
    O2 N1 O1 . . 126.8(8) ?
    O2' N1 C1 . . 118.1(7) ?
    O1' N1 C1 . . 122.2(5) ?
    O2 N1 C1 . . 116.6(5) ?
    O1 N1 C1 . . 116.4(6) ?
    N3 N2 C6 . . 114.81(15) ?
    N2 N3 C7 . . 116.74(15) ?
    C2 C1 C6 . . 122.12(19) ?
    C2 C1 N1 . . 116.10(18) ?
    C6 C1 N1 . . 121.77(17) ?
    C3 C2 C1 . . 118.8(2) ?
    C3 C2 H2 . . 120.6 ?
    C1 C2 H2 . . 120.6 ?
    C2 C3 C4 . . 120.94(19) ?
    C2 C3 Cl1 . . 119.29(17) ?
    C4 C3 Cl1 . . 119.75(18) ?
    C5 C4 C3 . . 119.8(2) ?
    C5 C4 H4 . . 120.1 ?
    C3 C4 H4 . . 120.1 ?
    C4 C5 C6 . . 121.11(19) ?
    C4 C5 H5 . . 119.4 ?
    C6 C5 H5 . . 119.4 ?
    C5 C6 C1 . . 117.11(17) ?
    C5 C6 N2 . . 122.56(17) ?
    C1 C6 N2 . . 120.32(17) ?
    N3 C7 C8 . . 114.70(16) ?
    N3 C7 C12 . . 124.97(16) ?
    C8 C7 C12 . . 120.30(16) ?
    C9 C8 C7 . . 120.93(17) ?
    C9 C8 H8 . . 119.5 ?
    C7 C8 H8 . . 119.5 ?
    C8 C9 C10 . . 117.79(16) ?
    C8 C9 C13 . . 122.19(17) ?
    C10 C9 C13 . . 120.00(17) ?
    C11 C10 C9 . . 124.95(17) ?
    C11 C10 H10 . . 117.5 ?
    C9 C10 H10 . . 117.5 ?
    C10 C11 C12 . . 116.78(16) ?
    C10 C11 C14 . . 122.62(17) ?
    C12 C11 C14 . . 120.59(16) ?
    O3 C12 C11 . . 119.79(16) ?
    O3 C12 C7 . . 120.99(16) ?
    C11 C12 C7 . . 119.20(15) ?
    C9 C13 H13A . . 109.5 ?
    C9 C13 H13B . . 109.5 ?
    H13A C13 H13B . . 109.5 ?
    C9 C13 H13C . . 109.5 ?
    H13A C13 H13C . . 109.5 ?
    H13B C13 H13C . . 109.5 ?
    C17 C14 C16 . . 111.1(2) ?
    C17 C14 C11 . . 109.2(2) ?
    C16 C14 C11 . . 110.12(19) ?
    C17 C14 C15 . . 107.7(2) ?
    C16 C14 C15 . . 107.5(2) ?
    C11 C14 C15 . . 111.17(17) ?
    C14 C15 H15A . . 109.5 ?
    C14 C15 H15B . . 109.5 ?
    H15A C15 H15B . . 109.5 ?
    C14 C15 H15C . . 109.5 ?
    H15A C15 H15C . . 109.5 ?
    H15B C15 H15C . . 109.5 ?
    C14 C16 H16A . . 109.5 ?
    C14 C16 H16B . . 109.5 ?
    H16A C16 H16B . . 109.5 ?
    C14 C16 H16C . . 109.5 ?
    H16A C16 H16C . . 109.5 ?
    H16B C16 H16C . . 109.5 ?
    C14 C17 H17A . . 109.5 ?
    C14 C17 H17B . . 109.5 ?
    H17A C17 H17B . . 109.5 ?
    C14 C17 H17C . . 109.5 ?
    H17A C17 H17C . . 109.5 ?
    H17B C17 H17C . . 109.5 ?
loop_
    _geom_torsion_atom_site_label_1
    _geom_torsion_atom_site_label_2
    _geom_torsion_atom_site_label_3
    _geom_torsion_atom_site_label_4
    _geom_torsion_site_symmetry_1
    _geom_torsion_site_symmetry_2
    _geom_torsion_site_symmetry_3
    _geom_torsion_site_symmetry_4
    _geom_torsion
    _geom_torsion_publ_flag
    C6 N2 N3 C7 . . . . -179.36(15) ?
    O2' N1 C1 C2 . . . . 12(2) ?
    O1' N1 C1 C2 . . . . -165.3(16) ?
    O2 N1 C1 C2 . . . . -32.9(10) ?
    O1 N1 C1 C2 . . . . 142.5(11) ?
    O2' N1 C1 C6 . . . . -168(2) ?
    O1' N1 C1 C6 . . . . 14.0(16) ?
    O2 N1 C1 C6 . . . . 146.4(10) ?
    O1 N1 C1 C6 . . . . -38.2(11) ?
    C6 C1 C2 C3 . . . . 0.7(3) ?
    N1 C1 C2 C3 . . . . -179.9(2) ?
    C1 C2 C3 C4 . . . . 1.4(3) ?
    C1 C2 C3 Cl1 . . . . -177.30(16) ?
    C2 C3 C4 C5 . . . . -2.0(3) ?
    Cl1 C3 C4 C5 . . . . 176.67(17) ?
    C3 C4 C5 C6 . . . . 0.5(3) ?
    C4 C5 C6 C1 . . . . 1.5(3) ?
    C4 C5 C6 N2 . . . . -177.41(19) ?
    C2 C1 C6 C5 . . . . -2.1(3) ?
    N1 C1 C6 C5 . . . . 178.6(2) ?
    C2 C1 C6 N2 . . . . 176.80(19) ?
    N1 C1 C6 N2 . . . . -2.5(3) ?
    N3 N2 C6 C5 . . . . 0.2(3) ?
    N3 N2 C6 C1 . . . . -178.68(17) ?
    N2 N3 C7 C8 . . . . 177.70(16) ?
    N2 N3 C7 C12 . . . . -0.3(3) ?
    N3 C7 C8 C9 . . . . -177.44(18) ?
    C12 C7 C8 C9 . . . . 0.7(3) ?
    C7 C8 C9 C10 . . . . -2.1(3) ?
    C7 C8 C9 C13 . . . . 176.00(19) ?
    C8 C9 C10 C11 . . . . 1.5(3) ?
    C13 C9 C10 C11 . . . . -176.6(2) ?
    C9 C10 C11 C12 . . . . 0.6(3) ?
    C9 C10 C11 C14 . . . . 179.5(2) ?
    C10 C11 C12 O3 . . . . 176.69(19) ?
    C14 C11 C12 O3 . . . . -2.2(3) ?
    C10 C11 C12 C7 . . . . -2.0(3) ?
    C14 C11 C12 C7 . . . . 179.05(19) ?
    N3 C7 C12 O3 . . . . 0.7(3) ?
    C8 C7 C12 O3 . . . . -177.22(18) ?
    N3 C7 C12 C11 . . . . 179.40(18) ?
    C8 C7 C12 C11 . . . . 1.5(3) ?
    C10 C11 C14 C17 . . . . -114.1(2) ?
    C12 C11 C14 C17 . . . . 64.7(3) ?
    C10 C11 C14 C16 . . . . 123.6(2) ?
    C12 C11 C14 C16 . . . . -57.5(3) ?
    C10 C11 C14 C15 . . . . 4.6(3) ?
    C12 C11 C14 C15 . . . . -176.6(2) ?
loop_
    _geom_hbond_atom_site_label_D
    _geom_hbond_atom_site_label_H
    _geom_hbond_atom_site_label_A
    _geom_hbond_site_symmetry_A
    _geom_hbond_distance_DH
    _geom_hbond_distance_HA
    _geom_hbond_distance_DA
    _geom_hbond_angle_DHA
    _geom_hbond_publ_flag
    O3 H3 O1' . 0.82 2.28 2.933(7) 136.4 yes
    O3 H3 O1 . 0.82 2.50 3.142(12) 136.0 yes
    O3 H3 N2 . 0.82 1.84 2.553(2) 145.1 yes
