# Supplementary material for: 2-tert-Butyl-6-[(4-chloro-2-nitro­phen­yl)diazen­yl]-4-methylphenol
Source: Acta Crystallogr Sect E Struct Rep Online. 2009 Jun 6;65(Pt 7):o1520. doi: 10.1107/S1600536809019631 (PMC2969205; doi:10.1107/S1600536809019631)
Supplement: Supplementary file 2 [file e-65-o1520-Isup2.hkl]

# 
# h,k,l, Fc-squared, Fo-squared, sigma(Fo-squared) and status flag 
# 
data_I
_shelx_title ' A in P2(1)/c' 
_shelx_refln_list_code          4 
_shelx_F_calc_maximum      202.87 
_exptl_crystal_F_000       728.00 
_reflns_d_resolution_high  0.7699 
 
loop_ 
 _symmetry_equiv_pos_as_xyz 
 'x, y, z' 
 '-x, y+1/2, -z+1/2' 
 '-x, -y, -z' 
 'x, -y-1/2, z-1/2' 
 
_cell_length_a    14.5778 
_cell_length_b     7.0616 
_cell_length_c    17.0433 
_cell_angle_alpha  90.000 
_cell_angle_beta  101.233 
_cell_angle_gamma  90.000 
 
_shelx_F_squared_multiplier     1.000 
 
loop_ 
 _refln_index_h 
 _refln_index_k 
 _refln_index_l 
 _refln_F_squared_calc 
 _refln_F_squared_meas 
 _refln_F_squared_sigma 
 _refln_observed_status 
   2   0   0     2023.68     1782.15     41.16 o 
   3   0   0     3900.91     3986.08     71.48 o 
   4   0   0      495.46      446.32      7.56 o 
   5   0   0     2727.50     2813.73     43.48 o 
   6   0   0       69.06       86.63      2.48 o 
   7   0   0     1076.14     1134.30     18.58 o 
   8   0   0     1030.17     1131.55     18.75 o 
   9   0   0     1249.81     1225.97     20.38 o 
  10   0   0       30.36       34.79      2.25 o 
  11   0   0       48.82       44.82      3.64 o 
  12   0   0     1752.76     1601.23     48.54 o 
  13   0   0       90.51       89.02      5.27 o 
  14   0   0      120.94      112.30      9.40 o 
  15   0   0       32.81       43.85      7.16 o 
  16   0   0      133.83      149.44     11.19 o 
  17   0   0      115.91      127.06     10.74 o 
  18   0   0       68.99       87.69     10.29 o 
   1   1   0     2370.35     2365.00     85.90 o 
   2   1   0      205.44      206.43      3.30 o 
   3   1   0       69.58       72.24      1.72 o 
   4   1   0      982.88      945.45     11.84 o 
   5   1   0       77.43       74.95      1.80 o 
   6   1   0      755.04      846.07      9.91 o 
   7   1   0     1780.38     1958.73     21.91 o 
   8   1   0     1686.91     1713.52     19.47 o 
   9   1   0      115.12      120.88      3.02 o 
  10   1   0      151.67      158.44      3.65 o 
  11   1   0      794.93      725.50     10.54 o 
  12   1   0      120.85      120.17      4.86 o 
  13   1   0        9.69       12.77      2.70 o 
  14   1   0        0.00       -1.27      2.62 o 
  15   1   0        3.22        1.86      2.48 o 
  16   1   0        0.35        0.29      3.63 o 
  17   1   0       11.88       12.50      4.51 o 
  18   1   0        9.41        3.58      4.47 o 
   0   2   0     2479.17     2456.24    129.97 o 
   1   2   0    12999.49    13899.13    220.45 o 
   2   2   0     4177.89     4523.24     48.83 o 
   3   2   0     1441.83     1468.48     16.40 o 
   4   2   0       32.39       31.98      1.04 o 
   5   2   0       97.28      122.24      2.72 o 
   6   2   0      528.72      506.09      8.27 o 
   7   2   0      803.72      841.56     11.23 o 
   8   2   0      762.85      767.39     10.51 o 
   9   2   0      144.42      144.00      3.31 o 
  10   2   0      102.57       90.14      3.23 o 
  11   2   0      250.54      215.48      5.32 o 
  12   2   0      204.58      187.45      4.98 o 
  13   2   0      224.13      227.70      5.67 o 
  14   2   0        3.94       -1.19      2.99 o 
  15   2   0       65.11       70.68      6.01 o 
  16   2   0       63.11       72.07      4.87 o 
  17   2   0        8.74        4.16      4.08 o 
  18   2   0        3.47        5.01      4.62 o 
   1   3   0      402.76      366.47      5.24 o 
   2   3   0      361.11      415.55      6.04 o 
   3   3   0      905.54      915.26     15.54 o 
   4   3   0       26.07       32.96      1.27 o 
   5   3   0      248.37      283.86      3.68 o 
   6   3   0     1813.87     1858.22     20.93 o 
   7   3   0       14.42       16.64      1.29 o 
   8   3   0       21.84       19.69      2.74 o 
   9   3   0       45.50       45.24      3.50 o 
  10   3   0       16.81       11.78      1.89 o 
  11   3   0       99.66       96.63      3.76 o 
  12   3   0      225.24      224.15      5.77 o 
  13   3   0      122.56      123.08      5.23 o 
  14   3   0       20.17       19.47      2.57 o 
  15   3   0       39.57       40.89      4.18 o 
  16   3   0       47.05       49.39      4.54 o 
  17   3   0        3.25        5.11      4.30 o 
   0   4   0      106.18      121.77      3.44 o 
   1   4   0      668.46      633.13      7.91 o 
   2   4   0      674.68      707.11     11.43 o 
   3   4   0      993.10     1074.39     12.72 o 
   4   4   0        5.75        5.01      0.88 o 
   5   4   0      894.83      881.89     10.77 o 
   6   4   0      129.90      141.42      3.72 o 
   7   4   0       40.27       44.29      2.31 o 
   8   4   0       69.14       65.92      2.88 o 
   9   4   0       84.06       80.43      3.28 o 
  10   4   0        0.46        0.23      1.45 o 
  11   4   0      157.22      140.52      5.31 o 
  12   4   0       19.80       24.81      3.42 o 
  13   4   0        2.04        5.06      3.93 o 
  14   4   0       52.06       59.82      4.61 o 
  15   4   0        3.42        2.50      2.63 o 
  16   4   0       11.66        8.86      4.58 o 
   1   5   0        0.02       -0.17      0.84 o 
   2   5   0       84.40       79.55      2.68 o 
   3   5   0       10.97       15.03      1.61 o 
   4   5   0      368.40      379.46      7.96 o 
   5   5   0      375.09      395.63      7.30 o 
   6   5   0        2.92        3.95      1.77 o 
   7   5   0       44.79       46.03      3.25 o 
   8   5   0        2.43        1.52      1.84 o 
   9   5   0        4.21        1.46      1.97 o 
  10   5   0       49.40       44.57      3.68 o 
  11   5   0        8.29        7.52      2.43 o 
  12   5   0        4.28        2.49      3.74 o 
  13   5   0       31.82       38.24      4.08 o 
  14   5   0       36.34       41.22      4.86 o 
  15   5   0       16.30       14.66      5.67 o 
   0   6   0        4.16        5.33      2.04 o 
   1   6   0        0.09       -1.60      1.07 o 
   2   6   0       45.58       41.08      3.25 o 
   3   6   0      111.43       92.26      4.75 o 
   4   6   0      455.46      456.37     10.55 o 
   5   6   0        7.59        4.86      2.03 o 
   6   6   0        0.13       -0.09      1.77 o 
   7   6   0       18.29       18.19      2.66 o 
   8   6   0        2.94        4.88      2.30 o 
   9   6   0        3.25        0.21      2.23 o 
  10   6   0        4.47        3.20      2.43 o 
  11   6   0        1.78        0.90      2.43 o 
  12   6   0        7.34        2.09      3.41 o 
  13   6   0        6.33        5.15      3.09 o 
  14   6   0       17.05       19.51      3.74 o 
   1   7   0        0.60       -0.92      1.62 o 
   2   7   0       11.61       12.79      2.30 o 
   3   7   0       46.22       47.36      4.26 o 
   4   7   0        8.40        2.87      3.13 o 
   5   7   0        6.13       11.34      3.12 o 
   6   7   0       11.97        8.77      3.12 o 
   7   7   0        2.45       -4.00      3.80 o 
   8   7   0       26.37       24.48      3.34 o 
   9   7   0        1.28        0.67      2.80 o 
  10   7   0       22.98       20.62      4.42 o 
  11   7   0        0.48       -2.47      2.70 o 
  12   7   0        5.47        2.08      3.01 o 
   0   8   0        2.52       -0.45      3.13 o 
   1   8   0        0.46       -0.89      3.13 o 
   2   8   0       19.50       15.21      4.47 o 
   3   8   0        0.90        1.09      2.79 o 
   4   8   0        4.41        2.91      2.85 o 
   5   8   0        2.29        0.35      2.91 o 
   6   8   0        3.15        1.60      3.22 o 
   7   8   0        0.68       -6.37      5.82 o 
   8   8   0        5.14        4.09      6.49 o 
   9   8   0        0.37       -1.66      3.22 o 
   1   9   0        0.06        2.24      3.58 o 
   2   9   0        4.08        3.13      4.47 o 
   3   9   0        0.38       -3.13      4.03 o 
 -18   1   1       42.62       60.60      6.30 o 
 -17   1   1      172.75      165.41      8.52 o 
 -16   1   1       45.94       40.48      4.69 o 
 -15   1   1        7.40        2.90      2.70 o 
 -14   1   1       42.94       53.56      5.03 o 
 -13   1   1      155.62      159.05      5.67 o 
 -12   1   1      115.84      111.97      3.33 o 
 -11   1   1        0.01        1.39      1.24 o 
 -10   1   1      540.65      578.05      8.59 o 
  -9   1   1      171.62      135.72      2.73 o 
  -8   1   1     3313.55     3143.92     34.76 o 
  -7   1   1     1311.43     1345.63     15.46 o 
  -6   1   1     3323.69     3418.71     40.31 o 
  -5   1   1     4688.80     4663.78     60.30 o 
  -4   1   1     2340.27     2314.70     27.73 o 
  -3   1   1     1204.00     1183.49     13.18 o 
  -2   1   1     1968.15     1988.64     27.86 o 
  -1   1   1     1446.38     1488.55     30.99 o 
   0   1   1        7.23        8.36      0.52 o 
   1   1   1     4545.38     4565.60     62.70 o 
   2   1   1        7.27        8.98      0.67 o 
   3   1   1     6302.26     6327.33     83.55 o 
   4   1   1      881.19      926.74     11.60 o 
   5   1   1      813.83      762.09      9.87 o 
   6   1   1       16.30       35.46      1.73 o 
   7   1   1      588.67      570.89      7.09 o 
   8   1   1      150.77      145.71      2.65 o 
   9   1   1      486.33      474.71      7.21 o 
  10   1   1      351.49      343.07      5.78 o 
  11   1   1      376.48      378.50      7.36 o 
  12   1   1       13.04       11.63      2.60 o 
  13   1   1        9.49       11.30      2.55 o 
  14   1   1       12.63       10.70      2.82 o 
  15   1   1       37.17       27.56      4.58 o 
  16   1   1       66.59       65.40      6.01 o 
  17   1   1       68.79       75.89      6.62 o 
  18   1   1        5.15       -2.46      4.11 o 
 -18   2   1        0.03       -4.78      4.92 o 
 -17   2   1        6.26        4.60      3.14 o 
 -16   2   1        1.35       -3.70      2.46 o 
 -15   2   1        7.24        8.86      3.88 o 
 -14   2   1        2.58        3.82      2.48 o 
 -13   2   1      175.34      158.70      5.88 o 
 -12   2   1       67.72       72.76      3.21 o 
 -11   2   1        4.86        4.91      2.32 o 
 -10   2   1      155.81      162.65      3.72 o 
  -9   2   1       59.97       60.79      2.32 o 
  -8   2   1       13.27       15.54      1.57 o 
  -7   2   1      739.68      833.20     10.98 o 
  -6   2   1      728.89      831.04      9.88 o 
  -5   2   1      105.78      117.40      2.57 o 
  -4   2   1        9.84        7.72      0.71 o 
  -3   2   1      142.64      130.64      1.94 o 
  -2   2   1     7164.53     7378.71     79.33 o 
  -1   2   1    41156.49    41892.90   1038.81 o 
   0   2   1     8764.38     9026.65    145.30 o 
   1   2   1     9125.03     9790.18    183.94 o 
   2   2   1      940.20      985.91     12.20 o 
   3   2   1     1209.27     1232.94     19.39 o 
   4   2   1       21.37       20.28      1.01 o 
   5   2   1       47.85       48.79      1.58 o 
   6   2   1      258.50      268.15      4.33 o 
   7   2   1       57.76       64.37      2.05 o 
   8   2   1        7.86        7.14      1.13 o 
   9   2   1       74.02       73.89      2.90 o 
  10   2   1       36.03       41.55      2.50 o 
  11   2   1      314.74      310.61      6.67 o 
  12   2   1       93.60      100.05      3.76 o 
  13   2   1       52.88       51.25      4.05 o 
  14   2   1       59.85       67.04      4.38 o 
  15   2   1        7.87        9.23      2.99 o 
  16   2   1       12.53       17.22      3.74 o 
  17   2   1       78.81      104.78      7.43 o 
 -17   3   1       30.83       27.19      5.03 o 
 -16   3   1       38.80       42.48      5.48 o 
 -15   3   1        5.37        2.56      2.82 o 
 -14   3   1       59.16       61.89      3.94 o 
 -13   3   1        1.89       -0.41      1.82 o 
 -12   3   1      215.98      215.40      5.56 o 
 -11   3   1        2.04        2.97      1.65 o 
 -10   3   1       50.00       49.80      3.16 o 
  -9   3   1      932.75      896.58     14.03 o 
  -8   3   1       53.59       50.19      2.10 o 
  -7   3   1       18.10       22.39      1.51 o 
  -6   3   1      139.85      143.42      2.66 o 
  -5   3   1     2099.72     2119.32     23.71 o 
  -4   3   1      445.70      398.73      5.72 o 
  -3   3   1      118.74      131.73      2.39 o 
  -2   3   1      472.20      434.54      6.08 o 
  -1   3   1       50.32       48.11      1.32 o 
   0   3   1      263.67      275.11      4.34 o 
   1   3   1      215.82      217.99      5.76 o 
   2   3   1     2439.27     2387.12     26.33 o 
   3   3   1      152.75      125.78      2.26 o 
   4   3   1     1118.20     1131.26     14.27 o 
   5   3   1      220.15      232.39      3.39 o 
   6   3   1      224.27      262.46      4.43 o 
   7   3   1      134.04      105.84      3.21 o 
   8   3   1      167.56      159.45      4.16 o 
   9   3   1        2.12        1.53      1.48 o 
  10   3   1       32.04       41.54      2.71 o 
  11   3   1       82.38       83.63      3.45 o 
  12   3   1      440.61      443.90      8.81 o 
  13   3   1       69.74       62.66      3.45 o 
  14   3   1        5.84        7.38      2.78 o 
  15   3   1        1.26       -0.61      2.81 o 
  16   3   1       97.42      116.14     11.56 o 
  17   3   1       29.73       37.24      4.88 o 
 -16   4   1        0.00       -4.26      4.92 o 
 -15   4   1        6.07        4.69      2.90 o 
 -14   4   1       39.41       43.56      6.15 o 
 -13   4   1        0.70       -2.97      2.16 o 
 -12   4   1        1.01        0.75      2.00 o 
 -11   4   1       95.81       92.72      4.34 o 
 -10   4   1       71.70       70.44      5.32 o 
  -9   4   1       27.08       29.60      2.71 o 
  -8   4   1        2.66        2.49      1.36 o 
  -7   4   1      313.81      308.22      6.02 o 
  -6   4   1       60.40       59.39      2.23 o 
  -5   4   1      458.03      458.93      5.71 o 
  -4   4   1      143.49      161.78      2.99 o 
  -3   4   1     1194.61     1182.61     13.88 o 
  -2   4   1     4275.20     4410.46     52.82 o 
  -1   4   1      459.97      475.37      6.88 o 
   0   4   1      401.43      367.03      6.17 o 
   1   4   1      208.46      213.30      3.79 o 
   2   4   1      383.48      382.00      8.50 o 
   3   4   1      142.85      165.43      3.35 o 
   4   4   1       10.89       16.29      1.12 o 
   5   4   1        0.72       -0.16      0.96 o 
   6   4   1       28.04       29.78      1.99 o 
   7   4   1       85.37       82.40      5.21 o 
   8   4   1       16.13       20.77      3.00 o 
   9   4   1        7.97        9.01      1.68 o 
  10   4   1       45.10       48.04      2.88 o 
  11   4   1       39.28       44.37      3.38 o 
  12   4   1        1.53        2.94      1.89 o 
  13   4   1       81.34       83.73      3.93 o 
  14   4   1      160.39      151.94      6.12 o 
  15   4   1       21.93       28.60      5.21 o 
  16   4   1       14.43        7.85      4.51 o 
 -15   5   1        6.74       -0.03      2.95 o 
 -14   5   1       27.41       24.47      3.62 o 
 -13   5   1      190.66      188.78      7.81 o 
 -12   5   1        1.18       -0.45      2.23 o 
 -11   5   1       42.83       47.11      3.75 o 
 -10   5   1       43.71       39.13      3.96 o 
  -9   5   1       56.74       66.39      3.86 o 
  -8   5   1       95.16      105.72      4.38 o 
  -7   5   1        0.57        0.00      1.71 o 
  -6   5   1       11.57       11.57      2.03 o 
  -5   5   1       27.98       31.34      2.56 o 
  -4   5   1       52.76       46.15      2.18 o 
  -3   5   1      259.69      263.60      4.37 o 
  -2   5   1        6.97        9.28      1.38 o 
  -1   5   1      107.80      111.61      2.83 o 
   0   5   1       52.15       56.56      1.99 o 
   1   5   1       91.83       89.60      2.30 o 
   2   5   1        1.75       -0.02      0.89 o 
   3   5   1      162.22      154.28      4.47 o 
   4   5   1      440.53      447.49      7.66 o 
   5   5   1       19.89       29.49      3.29 o 
   6   5   1       25.99       27.55      2.08 o 
   7   5   1        5.86        7.73      1.66 o 
   8   5   1        9.26       10.11      2.30 o 
   9   5   1       72.60       69.74      4.42 o 
  10   5   1        2.15       -2.45      2.90 o 
  11   5   1        1.76       -1.30      2.28 o 
  12   5   1       25.73       27.76      3.48 o 
  13   5   1       96.39       99.74      5.40 o 
  14   5   1       67.01       61.67      4.80 o 
  15   5   1        8.48        9.22      3.40 o 
 -14   6   1        0.43       -0.73      2.98 o 
 -13   6   1        0.91       -0.99      2.82 o 
 -12   6   1        0.17       -1.82      2.37 o 
 -11   6   1        8.25        3.74      2.56 o 
 -10   6   1       28.83       33.38      3.97 o 
  -9   6   1        2.77       -0.46      2.14 o 
  -8   6   1       19.65       16.63      3.88 o 
  -7   6   1        0.17       -1.34      1.68 o 
  -6   6   1       24.46       25.95      2.82 o 
  -5   6   1       36.12       35.38      3.01 o 
  -4   6   1       45.88       43.33      3.34 o 
  -3   6   1       60.96       51.26      3.87 o 
  -2   6   1      142.95      137.90      4.06 o 
  -1   6   1       10.05        9.84      1.47 o 
   0   6   1        8.67        7.80      1.42 o 
   1   6   1       57.36       56.59      2.35 o 
   2   6   1       20.31       15.76      2.03 o 
   3   6   1       21.58       24.55      5.05 o 
   4   6   1        6.03        0.26      1.77 o 
   5   6   1        9.17        5.99      2.14 o 
   6   6   1       73.18       74.29      3.92 o 
   7   6   1        2.00        1.56      3.32 o 
   8   6   1        0.64        1.35      2.64 o 
   9   6   1        1.35       -2.86      2.23 o 
  10   6   1       36.25       38.01      3.68 o 
  11   6   1        0.49       -0.31      2.50 o 
  12   6   1        0.00       -0.02      2.55 o 
  13   6   1        3.23        0.03      3.38 o 
 -12   7   1        1.74        0.18      2.82 o 
 -11   7   1       10.09        9.32      4.31 o 
 -10   7   1        3.53       -1.41      3.25 o 
  -9   7   1        5.40        5.20      2.66 o 
  -8   7   1        0.01       -0.17      2.16 o 
  -7   7   1        5.57        4.51      2.35 o 
  -6   7   1        9.13       10.93      2.56 o 
  -5   7   1       19.25       14.56      5.37 o 
  -4   7   1       18.80       17.72      3.44 o 
  -3   7   1        8.66        7.85      2.79 o 
  -2   7   1        0.78        1.18      1.77 o 
  -1   7   1        1.85        1.50      1.77 o 
   0   7   1       14.27       14.22      2.30 o 
   1   7   1        2.72        1.92      1.77 o 
   2   7   1        0.25       -2.13      2.04 o 
   3   7   1       62.77       67.80      4.90 o 
   4   7   1        0.24        1.19      2.36 o 
   5   7   1        0.00       -1.79      2.47 o 
   6   7   1        0.72       -2.99      2.91 o 
   7   7   1       27.60       26.56      6.04 o 
   8   7   1        2.83       10.10      3.22 o 
   9   7   1        0.16       -1.08      2.89 o 
  10   7   1        0.06        0.54      2.98 o 
  11   7   1        0.97        1.71      2.96 o 
  -9   8   1        1.41        0.64      3.22 o 
  -8   8   1        0.21       -0.58      3.22 o 
  -7   8   1        3.88        4.67      3.22 o 
  -6   8   1        1.72        1.18      2.99 o 
  -5   8   1       34.79       26.12      4.26 o 
  -4   8   1       11.15       11.78      3.31 o 
  -3   8   1       34.12       30.42      5.82 o 
  -2   8   1        3.40        2.68      3.58 o 
  -1   8   1        0.01       -2.34      2.04 o 
   0   8   1        0.02       -1.24      2.04 o 
   1   8   1        7.13       -1.79      3.13 o 
   2   8   1        4.86        3.73      2.79 o 
   3   8   1       13.74       17.88      6.26 o 
   4   8   1        0.01       -0.45      4.47 o 
   5   8   1        8.88        6.90      3.31 o 
   6   8   1        0.21       -1.84      2.68 o 
   7   8   1        2.09        2.05      2.99 o 
   8   8   1        0.20       -3.22      2.98 o 
  -3   9   1        0.01        2.68      4.03 o 
  -2   9   1        0.74       -2.68      3.58 o 
   1   9   1        1.19       -3.13      3.58 o 
   2   9   1        4.73        7.61      4.47 o 
   3   9   1        0.00       -3.58      3.58 o 
 -18   0   2       40.22       27.74      7.61 o 
 -17   0   2       72.92       76.95      9.40 o 
 -16   0   2       92.66       90.38      9.40 o 
 -15   0   2        4.62        6.53      2.98 o 
 -14   0   2        0.89       -3.22      2.23 o 
 -13   0   2      766.49      699.57     17.08 o 
 -12   0   2      126.70      107.71      5.48 o 
 -11   0   2       53.77       57.69      3.01 o 
 -10   0   2      157.49      140.11      4.52 o 
  -9   0   2      182.80      187.95      4.79 o 
  -8   0   2     2864.10     3147.37     49.07 o 
  -7   0   2     9247.70    10315.53    156.96 o 
  -6   0   2      145.15      149.15      3.52 o 
  -5   0   2       34.37       44.91      3.52 o 
  -4   0   2     2207.84     2097.21     32.55 o 
  -3   0   2        1.80        0.67      0.57 o 
  -2   0   2    15502.54    14730.86    224.73 o 
  -1   0   2      965.42      949.85     25.50 o 
   0   0   2    16254.17    13029.04    344.51 o 
   1   0   2      681.43      692.14     19.24 o 
   2   0   2      385.21      359.50      6.02 o 
   3   0   2     2205.50     2207.79     34.09 o 
   4   0   2      159.69      138.82      3.04 o 
   5   0   2      183.79      131.31      3.01 o 
   6   0   2        5.11        5.59      1.21 o 
   7   0   2     1209.93     1162.36     19.00 o 
   8   0   2     1268.48     1173.19     19.42 o 
   9   0   2       90.95       78.78      2.86 o 
  10   0   2        1.82        2.98      2.46 o 
  11   0   2      149.69      134.17      6.02 o 
  12   0   2      805.87      759.17     17.82 o 
  13   0   2      269.70      266.21     13.42 o 
  14   0   2      133.64      114.09      9.84 o 
  15   0   2       72.40       87.69      8.95 o 
  16   0   2       83.74      106.48     10.29 o 
  17   0   2        7.52        7.61      6.26 o 
  18   0   2      208.11      229.07     14.32 o 
 -18   1   2        5.24        6.28      9.17 o 
 -17   1   2        3.44       11.75      4.26 o 
 -16   1   2       58.20       56.40      4.38 o 
 -15   1   2        1.04       -3.56      2.37 o 
 -14   1   2       14.18       17.35      3.01 o 
 -13   1   2       11.87       13.27      2.15 o 
 -12   1   2      245.24      221.42      4.76 o 
 -11   1   2       17.47       12.09      2.10 o 
 -10   1   2       90.24      100.52      2.56 o 
  -9   1   2      199.54      213.02      3.63 o 
  -8   1   2      365.19      458.06      6.20 o 
  -7   1   2     2349.99     2521.54     28.00 o 
  -6   1   2        6.81        4.62      0.85 o 
  -5   1   2     1206.09     1214.20     13.76 o 
  -4   1   2     1751.61     1735.01     19.21 o 
  -3   1   2       66.45       58.38      1.80 o 
  -2   1   2      236.15      241.19      3.40 o 
  -1   1   2      370.30      382.00      5.00 o 
   0   1   2    12353.25    12411.57    189.00 o 
   1   1   2     1282.52     1369.10     18.57 o 
   2   1   2     1988.60     2183.21     29.25 o 
   3   1   2      518.73      507.59      7.55 o 
   4   1   2     1113.82     1151.21     14.32 o 
   5   1   2     2614.15     2483.07     30.01 o 
   6   1   2       95.18       97.50      2.19 o 
   7   1   2      232.11      222.34      3.87 o 
   8   1   2        4.72        3.23      0.90 o 
   9   1   2      110.06      100.31      2.71 o 
  10   1   2     1322.31     1225.34     19.44 o 
  11   1   2      719.79      697.94     13.77 o 
  12   1   2        0.18        0.52      2.28 o 
  13   1   2       74.74       73.28      4.34 o 
  14   1   2       89.75       95.94      6.48 o 
  15   1   2        8.20        8.84      3.95 o 
  16   1   2        1.02        1.43      3.95 o 
  17   1   2        0.89       -4.35      3.87 o 
  18   1   2        0.83       -5.69      3.80 o 
 -18   2   2       57.49       81.29      7.07 o 
 -17   2   2       73.41       86.51      5.32 o 
 -16   2   2       13.99       11.66      3.25 o 
 -15   2   2        8.30       12.95      3.03 o 
 -14   2   2       65.87       74.12      3.60 o 
 -13   2   2      171.07      170.76      7.15 o 
 -12   2   2      184.00      170.20      5.30 o 
 -11   2   2       12.72       11.39      1.67 o 
 -10   2   2      470.03      428.27      6.94 o 
  -9   2   2      342.35      330.12      6.25 o 
  -8   2   2        9.56       10.07      1.07 o 
  -7   2   2       57.63       48.74      1.66 o 
  -6   2   2     3474.96     3524.49     38.60 o 
  -5   2   2      285.37      247.84      3.57 o 
  -4   2   2        0.15        0.31      0.57 o 
  -3   2   2      827.29      835.99      8.98 o 
  -2   2   2     1339.26     1444.10     25.83 o 
  -1   2   2    24893.51    25296.27    332.70 o 
   0   2   2      103.24       92.13      3.40 o 
   1   2   2       80.01       98.40      1.71 o 
   2   2   2     1130.17     1202.70     14.84 o 
   3   2   2       49.40       62.05      1.58 o 
   4   2   2     2658.96     2541.37     34.45 o 
   5   2   2        4.80        0.76      0.93 o 
   6   2   2      731.09      682.05     10.57 o 
   7   2   2      602.94      568.90      8.04 o 
   8   2   2      678.15      648.79     10.45 o 
   9   2   2      116.67      117.27      4.26 o 
  10   2   2       21.36       25.11      2.21 o 
  11   2   2      659.70      625.51     10.87 o 
  12   2   2        0.04       -2.15      1.56 o 
  13   2   2      368.88      368.25      9.38 o 
  14   2   2        0.29       -3.53      2.35 o 
  15   2   2      149.92      158.47      6.52 o 
  16   2   2      122.92      150.64      8.21 o 
  17   2   2       25.71       38.03      5.53 o 
 -17   3   2        8.05        9.17      4.40 o 
 -16   3   2       31.54       25.58      4.58 o 
 -15   3   2       27.55       29.20      3.35 o 
 -14   3   2        0.10        1.32      2.21 o 
 -13   3   2        0.73        0.79      1.82 o 
 -12   3   2       57.57       54.74      3.56 o 
 -11   3   2       73.32       69.32      3.21 o 
 -10   3   2       54.80       67.22      2.99 o 
  -9   3   2      156.37      171.95      3.83 o 
  -8   3   2       83.09       73.81      2.51 o 
  -7   3   2      460.81      436.38      5.94 o 
  -6   3   2      234.48      235.64      3.68 o 
  -5   3   2      103.94      104.44      2.18 o 
  -4   3   2      274.52      298.95      3.89 o 
  -3   3   2       88.76       83.01      1.80 o 
  -2   3   2       37.34       40.75      1.34 o 
  -1   3   2      356.54      366.96      6.08 o 
   0   3   2        5.51       11.28      0.73 o 
   1   3   2       24.56       25.55      1.10 o 
   2   3   2        1.12        1.93      0.60 o 
   3   3   2       41.00       35.92      1.53 o 
   4   3   2       57.30       74.20      1.93 o 
   5   3   2      701.09      688.43     10.73 o 
   6   3   2      805.57      787.24     12.18 o 
   7   3   2        0.00        1.04      1.15 o 
   8   3   2       14.42       17.26      1.85 o 
   9   3   2      721.61      674.94     11.28 o 
  10   3   2       27.13       27.97      2.40 o 
  11   3   2       32.84       30.46      2.57 o 
  12   3   2      352.27      360.25      7.69 o 
  13   3   2       75.31       76.17      3.73 o 
  14   3   2        4.78        3.01      2.78 o 
  15   3   2        2.88        6.86      3.04 o 
  16   3   2        1.36        0.01      3.09 o 
  17   3   2        4.61        3.29      3.40 o 
 -16   4   2        9.87        5.40      3.06 o 
 -15   4   2        5.05        1.38      3.58 o 
 -14   4   2      100.50      104.90      5.19 o 
 -13   4   2       35.80       43.36      3.75 o 
 -12   4   2       25.23       27.59      3.41 o 
 -11   4   2        8.25        6.52      2.20 o 
 -10   4   2      129.41      131.61      4.89 o 
  -9   4   2       78.21       80.36      3.78 o 
  -8   4   2        0.60       -1.19      1.62 o 
  -7   4   2        0.21        0.61      1.07 o 
  -6   4   2       41.61       37.29      1.62 o 
  -5   4   2      456.56      478.24      5.95 o 
  -4   4   2       16.55       15.21      1.13 o 
  -3   4   2     1747.78     1745.35     22.64 o 
  -2   4   2     4405.97     4349.49     47.52 o 
  -1   4   2        8.37        7.37      1.15 o 
   0   4   2        2.40        1.50      0.97 o 
   1   4   2        2.92        0.92      0.73 o 
   2   4   2        3.99        2.98      0.74 o 
   3   4   2      386.74      329.34      8.19 o 
   4   4   2        5.70        4.06      0.94 o 
   5   4   2       33.86       37.19      2.08 o 
   6   4   2      249.58      214.17      4.97 o 
   7   4   2      305.49      285.00      5.91 o 
   8   4   2        2.23        3.39      1.81 o 
   9   4   2       63.06       62.99      3.03 o 
  10   4   2       92.15       78.85      3.53 o 
  11   4   2       61.41       67.24      3.44 o 
  12   4   2       78.21       83.12      3.87 o 
  13   4   2       82.06       81.39      3.94 o 
  14   4   2       15.12       15.79      2.71 o 
  15   4   2       58.54       64.67      6.62 o 
  16   4   2        0.13       -3.58      4.19 o 
 -15   5   2       14.84       13.96      4.14 o 
 -14   5   2       30.12       29.01      3.99 o 
 -13   5   2        1.36        1.02      2.43 o 
 -12   5   2        1.91       -1.51      2.23 o 
 -11   5   2       21.42       23.92      3.53 o 
 -10   5   2       40.44       47.56      3.52 o 
  -9   5   2        9.72       10.76      2.30 o 
  -8   5   2       52.15       47.12      3.36 o 
  -7   5   2       48.33       44.95      3.85 o 
  -6   5   2      101.59      102.32      3.96 o 
  -5   5   2       14.63       16.12      1.39 o 
  -4   5   2      203.22      190.36      4.99 o 
  -3   5   2       18.98       23.56      1.93 o 
  -2   5   2        0.75        0.43      1.09 o 
  -1   5   2        1.77        0.56      0.84 o 
   0   5   2       31.41       36.13      1.62 o 
   1   5   2       24.68       29.95      1.85 o 
   2   5   2       42.15       49.57      2.02 o 
   3   5   2        0.19        0.19      0.95 o 
   4   5   2       31.65       30.86      2.19 o 
   5   5   2      253.83      261.19      5.63 o 
   6   5   2       53.67       53.78      3.36 o 
   7   5   2      235.65      228.38      6.52 o 
   8   5   2       33.34       32.77      3.01 o 
   9   5   2       51.82       42.63      5.52 o 
  10   5   2       37.53       43.37      3.56 o 
  11   5   2        1.11       -1.12      2.28 o 
  12   5   2       26.94       26.57      3.56 o 
  13   5   2       15.24       13.12      3.83 o 
  14   5   2       18.79       17.66      3.52 o 
  15   5   2       29.89       32.80      4.20 o 
 -14   6   2        0.31       -4.49      4.12 o 
 -13   6   2        6.01        6.90      2.96 o 
 -12   6   2        8.24        8.50      2.89 o 
 -11   6   2        0.14        1.87      2.43 o 
 -10   6   2       16.92       16.09      2.82 o 
  -9   6   2        2.97        2.02      2.58 o 
  -8   6   2        0.59        0.37      1.97 o 
  -7   6   2        1.57       -1.47      1.77 o 
  -6   6   2        0.01       -0.68      1.77 o 
  -5   6   2       28.96       31.06      2.75 o 
  -4   6   2      705.20      640.09     10.90 o 
  -3   6   2      435.36      398.50     12.41 o 
  -2   6   2      103.18       98.33      3.09 o 
  -1   6   2       32.31       32.65      2.32 o 
   0   6   2        8.73        8.71      1.61 o 
   1   6   2        4.74        4.38      1.94 o 
   2   6   2       13.94       12.27      1.71 o 
   3   6   2        2.20       -1.95      2.25 o 
   4   6   2       70.08       71.05      4.71 o 
   5   6   2       12.73       10.64      2.25 o 
   6   6   2        7.93        4.01      2.03 o 
   7   6   2       24.29       20.99      2.82 o 
   8   6   2       34.94       35.95      3.40 o 
   9   6   2        2.79       -1.48      2.28 o 
  10   6   2       20.15       18.60      3.03 o 
  11   6   2        1.66        2.56      2.60 o 
  12   6   2       12.05        6.08      2.97 o 
  13   6   2        0.31        0.85      2.98 o 
 -12   7   2        0.06       -1.58      2.82 o 
 -11   7   2        0.01       -2.10      2.63 o 
 -10   7   2       22.45       20.22      3.34 o 
  -9   7   2        0.77       -0.29      2.49 o 
  -8   7   2       12.06       14.02      2.88 o 
  -7   7   2        6.13        6.95      2.49 o 
  -6   7   2        8.76        9.22      2.56 o 
  -5   7   2       16.94       17.74      2.99 o 
  -4   7   2        0.75       -0.39      1.94 o 
  -3   7   2        8.60        8.08      1.93 o 
  -2   7   2        0.08       -1.18      1.68 o 
  -1   7   2        0.79       -3.01      2.01 o 
   0   7   2        0.38        2.09      1.77 o 
   1   7   2        8.65        9.23      2.16 o 
   2   7   2        0.04       -2.81      2.46 o 
   3   7   2       69.83       71.11      7.61 o 
   4   7   2       44.66       50.05      4.58 o 
   5   7   2        6.05        6.81      2.79 o 
   6   7   2        5.59        3.90      2.64 o 
   7   7   2       27.15       26.23      4.92 o 
   8   7   2       35.93       41.54      4.84 o 
   9   7   2       15.56       18.55      4.08 o 
  10   7   2        3.44        6.63      3.55 o 
  11   7   2        0.14       -0.22      6.04 o 
  -9   8   2        1.03       -3.94      2.98 o 
  -8   8   2        0.39       -3.20      3.12 o 
  -7   8   2        0.04       -4.34      2.89 o 
  -6   8   2       11.58       11.46      3.55 o 
  -5   8   2       79.01       77.59      5.85 o 
  -4   8   2        1.18       -3.48      4.92 o 
  -3   8   2       16.75       13.87      4.47 o 
  -2   8   2        0.00       -2.68      3.13 o 
  -1   8   2        0.26        3.80      2.53 o 
   0   8   2        3.14        4.03      3.58 o 
   1   8   2        4.86        3.91      6.26 o 
   2   8   2        3.94        2.40      2.99 o 
   3   8   2       23.04       17.13      3.63 o 
   4   8   2        0.26       -2.87      2.68 o 
   5   8   2        1.79       -1.18      2.99 o 
   6   8   2        0.01        0.20      2.79 o 
   7   8   2        1.39        4.25      3.12 o 
   8   8   2        1.66       -3.38      2.79 o 
  -3   9   2        0.05        2.24      4.03 o 
  -2   9   2        0.38       -0.89      3.58 o 
   1   9   2        0.47       -5.37      3.58 o 
   2   9   2        6.06        4.47      4.47 o 
 -18   1   3      102.65      111.37      7.43 o 
 -17   1   3       88.72       79.75      5.11 o 
 -16   1   3        1.54       -0.42      4.11 o 
 -15   1   3      217.14      196.56      6.71 o 
 -14   1   3       41.14       51.48      3.86 o 
 -13   1   3      499.73      462.45      7.79 o 
 -12   1   3       10.67        7.41      1.62 o 
 -11   1   3      130.30      130.67      3.50 o 
 -10   1   3      325.62      295.33      4.73 o 
  -9   1   3      237.91      228.38      3.82 o 
  -8   1   3     1507.83     1693.30     19.36 o 
  -7   1   3       31.47       63.61      2.66 o 
  -6   1   3     1621.56     1574.84     17.78 o 
  -5   1   3      527.36      543.54      6.70 o 
  -4   1   3      146.98      135.37      2.52 o 
  -3   1   3      320.66      294.45      3.85 o 
  -2   1   3      708.08      699.76     12.89 o 
  -1   1   3    11240.63    11276.62    133.89 o 
   0   1   3     1528.13     1637.94     25.82 o 
   1   1   3      207.52      239.02      3.48 o 
   2   1   3     7580.22     7434.81     87.68 o 
   3   1   3      629.94      627.45      9.22 o 
   4   1   3      859.47      794.11     10.11 o 
   5   1   3       36.40       60.40      2.33 o 
   6   1   3       72.51       55.96      1.77 o 
   7   1   3      828.43      841.42     11.14 o 
   8   1   3      807.02      749.67     10.25 o 
   9   1   3        0.64        0.91      1.03 o 
  10   1   3     2243.99     2125.37     30.12 o 
  11   1   3     1569.79     1495.78     25.91 o 
  12   1   3      323.82      303.87      8.16 o 
  13   1   3        7.01       10.05      2.75 o 
  14   1   3       37.04       32.83      5.82 o 
  15   1   3       73.10       76.40      6.30 o 
  16   1   3       61.65       69.82      6.33 o 
  17   1   3        1.15       -1.16      4.26 o 
 -18   2   3       15.73       21.04      8.28 o 
 -17   2   3        6.88        6.05      5.82 o 
 -16   2   3       39.81       41.26      4.12 o 
 -15   2   3       24.08       26.14      3.42 o 
 -14   2   3        3.80        0.05      1.89 o 
 -13   2   3        9.25       10.85      2.52 o 
 -12   2   3       39.33       45.17      2.81 o 
 -11   2   3        0.48        0.21      1.31 o 
 -10   2   3       83.69       77.31      3.01 o 
  -9   2   3      299.11      329.62      5.00 o 
  -8   2   3     1139.98     1157.76     13.72 o 
  -7   2   3       13.88       19.39      1.24 o 
  -6   2   3      996.83     1143.47     13.33 o 
  -5   2   3       35.70       39.20      1.39 o 
  -4   2   3        7.37        7.40      0.71 o 
  -3   2   3      304.17      333.04      4.91 o 
  -2   2   3      459.80      431.48      6.57 o 
  -1   2   3     1330.54     1498.32     24.75 o 
   0   2   3        3.72        1.41      0.35 o 
   1   2   3     1647.24     1725.61     19.11 o 
   2   2   3       24.76       27.57      1.46 o 
   3   2   3      559.21      578.79      7.71 o 
   4   2   3     1043.10     1011.27     14.60 o 
   5   2   3        0.05        2.33      1.36 o 
   6   2   3        0.04        0.45      0.96 o 
   7   2   3      160.39      172.44      4.12 o 
   8   2   3      137.55      113.53      3.44 o 
   9   2   3        2.95        2.85      1.53 o 
  10   2   3      173.74      155.09      4.45 o 
  11   2   3        6.75        5.71      2.13 o 
  12   2   3      586.62      566.18     15.02 o 
  13   2   3      207.45      216.85      6.96 o 
  14   2   3        7.28        5.70      2.99 o 
  15   2   3        0.36       -0.50      3.76 o 
  16   2   3        0.52        5.85      6.93 o 
  17   2   3       22.72       31.89      5.48 o 
 -17   3   3       10.05        6.85      4.08 o 
 -16   3   3        0.22       -4.49      2.99 o 
 -15   3   3       36.23       37.72      3.62 o 
 -14   3   3      251.05      237.46      7.20 o 
 -13   3   3        0.49       -1.70      1.82 o 
 -12   3   3       56.94       50.23      3.48 o 
 -11   3   3       32.55       41.27      2.62 o 
 -10   3   3       18.45       21.08      2.12 o 
  -9   3   3      984.78      953.39     13.11 o 
  -8   3   3       47.04       52.12      2.19 o 
  -7   3   3       95.65       97.00      2.30 o 
  -6   3   3      287.61      237.12      3.71 o 
  -5   3   3      170.60      156.76      2.90 o 
  -4   3   3       15.06       25.46      1.08 o 
  -3   3   3       50.22       40.66      1.48 o 
  -2   3   3     1527.29     1526.81     17.26 o 
  -1   3   3      393.34      377.66      6.01 o 
   0   3   3      495.44      499.61      9.43 o 
   1   3   3       40.24       57.29      1.48 o 
   2   3   3       64.45       65.44      1.51 o 
   3   3   3     1614.86     1638.22     27.45 o 
   4   3   3      185.44      202.10      3.51 o 
   5   3   3       96.41      108.99      3.16 o 
   6   3   3        4.21        8.10      1.81 o 
   7   3   3      148.82      148.68      3.94 o 
   8   3   3      609.82      582.73     10.00 o 
   9   3   3      466.52      432.36      8.21 o 
  10   3   3       62.64       62.27      3.21 o 
  11   3   3       36.71       32.48      2.71 o 
  12   3   3      229.92      236.93      6.13 o 
  13   3   3       71.48       77.23      4.80 o 
  14   3   3        6.69        4.57      2.82 o 
  15   3   3       12.94       12.75      3.30 o 
  16   3   3        9.42       10.68      4.13 o 
 -17   4   3       20.40       23.35      5.53 o 
 -16   4   3        2.30        1.86      3.81 o 
 -15   4   3        1.92       -3.82      2.55 o 
 -14   4   3        1.01       -1.68      2.33 o 
 -13   4   3       11.20       14.09      2.63 o 
 -12   4   3       13.56       11.81      2.56 o 
 -11   4   3        0.03       -0.45      1.97 o 
 -10   4   3       20.44       26.05      2.75 o 
  -9   4   3      135.75      123.85      4.56 o 
  -8   4   3       27.94       29.05      2.58 o 
  -7   4   3        0.13       -1.01      1.31 o 
  -6   4   3       47.74       42.15      2.16 o 
  -5   4   3      188.87      188.38      3.39 o 
  -4   4   3       47.59       57.13      2.43 o 
  -3   4   3      825.00      861.36     10.46 o 
  -2   4   3     2566.35     2662.71     29.65 o 
  -1   4   3      122.20      120.49      2.75 o 
   0   4   3      319.48      324.68      5.20 o 
   1   4   3        3.08        2.20      0.73 o 
   2   4   3       12.64       21.59      1.20 o 
   3   4   3        0.03       -1.10      0.73 o 
   4   4   3       14.94       10.58      1.64 o 
   5   4   3      267.95      268.63      5.57 o 
   6   4   3        5.95        8.23      1.52 o 
   7   4   3       89.70       85.15      3.26 o 
   8   4   3       22.50       24.48      2.28 o 
   9   4   3       61.31       58.27      3.07 o 
  10   4   3       45.95       54.59      3.19 o 
  11   4   3        0.38       -2.62      1.74 o 
  12   4   3       15.47       19.22      2.64 o 
  13   4   3       25.31       23.56      2.84 o 
  14   4   3       92.92       95.33      4.37 o 
  15   4   3        4.31        3.27      3.19 o 
  16   4   3       43.49       43.26      6.30 o 
 -15   5   3        8.21        8.23      3.54 o 
 -14   5   3       12.93       13.81      3.57 o 
 -13   5   3       15.54       14.12      3.11 o 
 -12   5   3       30.44       23.79      4.45 o 
 -11   5   3       81.36       76.12      4.20 o 
 -10   5   3      112.90      110.26      4.73 o 
  -9   5   3       37.46       39.24      3.18 o 
  -8   5   3        3.20        3.91      1.88 o 
  -7   5   3        4.95        1.04      1.81 o 
  -6   5   3       36.85       41.57      2.51 o 
  -5   5   3        2.41        1.13      1.08 o 
  -4   5   3        4.87        1.43      1.04 o 
  -3   5   3      127.55      118.23      3.84 o 
  -2   5   3        0.71        0.94      1.09 o 
  -1   5   3       30.83       33.14      1.84 o 
   0   5   3       55.11       58.90      2.22 o 
   1   5   3       69.29       60.72      3.26 o 
   2   5   3        5.57        2.93      1.09 o 
   3   5   3       11.19       18.88      1.44 o 
   4   5   3      130.51      125.80      3.71 o 
   5   5   3       38.96       41.04      3.29 o 
   6   5   3      218.45      214.29      5.18 o 
   7   5   3        0.12        1.92      1.60 o 
   8   5   3       70.97       65.29      3.25 o 
   9   5   3        3.19        2.92      1.81 o 
  10   5   3        0.94       -0.66      2.13 o 
  11   5   3        8.51        8.70      4.46 o 
  12   5   3       37.13       40.03      3.95 o 
  13   5   3        1.76        1.02      2.69 o 
  14   5   3       18.40       14.55      4.38 o 
 -14   6   3        0.05       -3.04      2.82 o 
 -13   6   3        1.49       -1.11      2.56 o 
 -12   6   3       13.21       13.81      3.15 o 
 -11   6   3       33.42       36.09      6.26 o 
 -10   6   3        9.53       13.79      2.82 o 
  -9   6   3        5.67        1.64      2.07 o 
  -8   6   3       23.80       29.06      3.01 o 
  -7   6   3        9.20        9.22      2.23 o 
  -6   6   3        2.77        0.29      2.57 o 
  -5   6   3       25.16       26.40      2.75 o 
  -4   6   3      258.95      237.74      5.11 o 
  -3   6   3      585.51      573.29      9.00 o 
  -2   6   3       13.79       14.54      1.77 o 
  -1   6   3       11.62        7.50      1.42 o 
   0   6   3       61.79       70.36      2.94 o 
   1   6   3        7.14        2.51      1.28 o 
   2   6   3        2.87        1.06      1.27 o 
   3   6   3        3.99        0.44      1.17 o 
   4   6   3        8.07       11.08      2.68 o 
   5   6   3       51.27       65.28      4.01 o 
   6   6   3       18.59       17.10      3.22 o 
   7   6   3        7.70        9.83      2.43 o 
   8   6   3        2.34        2.55      2.23 o 
   9   6   3       13.95       15.62      2.96 o 
  10   6   3        3.91        3.29      2.78 o 
  11   6   3        7.01        5.04      2.88 o 
  12   6   3        6.13        0.71      2.88 o 
  13   6   3        5.39        3.46      3.14 o 
 -12   7   3        5.20        1.47      2.75 o 
 -11   7   3       29.53       39.57      4.04 o 
 -10   7   3        1.79        1.50      3.13 o 
  -9   7   3        2.78       -1.00      2.37 o 
  -8   7   3        0.01       -3.27      2.77 o 
  -7   7   3        0.01       -1.00      2.14 o 
  -6   7   3        8.65        5.83      2.30 o 
  -5   7   3        0.05       -2.95      1.97 o 
  -4   7   3        0.16       -2.20      1.99 o 
  -3   7   3        0.34        1.87      1.68 o 
  -2   7   3        5.72        6.05      1.88 o 
  -1   7   3        0.65       -2.37      1.87 o 
   0   7   3        9.57        8.93      2.09 o 
   1   7   3        0.90       -3.22      2.15 o 
   2   7   3        2.03       -2.77      2.36 o 
   3   7   3       21.81       26.61      5.37 o 
   4   7   3        7.10        5.58      2.68 o 
   5   7   3        6.16        5.02      2.79 o 
   6   7   3       26.07       22.94      3.80 o 
   7   7   3        1.83        7.46      3.31 o 
   8   7   3       37.64       22.22      5.15 o 
   9   7   3        2.42       -4.19      2.79 o 
  10   7   3        2.05       -4.19      2.79 o 
  11   7   3        0.10        0.85      4.47 o 
  -9   8   3        9.11        9.62      3.76 o 
  -8   8   3        2.25        1.02      3.22 o 
  -7   8   3        3.84        5.13      4.47 o 
  -6   8   3        5.80        7.61      4.92 o 
  -5   8   3       58.06       49.11      5.21 o 
  -4   8   3       43.63       53.24      6.71 o 
  -3   8   3       28.73       26.84      5.82 o 
  -2   8   3       14.74       11.62      3.13 o 
  -1   8   3        0.16        0.45      2.21 o 
   0   8   3        0.66       -2.68      3.13 o 
   1   8   3       20.05       25.56      8.95 o 
   2   8   3        2.31        0.19      3.58 o 
   3   8   3        0.98       -3.68      3.13 o 
   4   8   3        2.52       -0.60      2.79 o 
   5   8   3        4.21        4.79      3.31 o 
   6   8   3        0.10       -3.71      2.47 o 
   7   8   3        0.74       -0.31      3.12 o 
   8   8   3        0.25       -0.54      3.12 o 
  -3   9   3        0.08       -3.13      3.58 o 
   0   9   3        0.17        4.03      4.47 o 
   1   9   3        5.22        6.26      4.47 o 
   2   9   3       20.85       11.19      5.37 o 
 -18   0   4       53.86       69.80      9.40 o 
 -17   0   4       44.59       38.92      7.61 o 
 -16   0   4       47.26       50.10     10.29 o 
 -15   0   4       66.63       60.23      5.03 o 
 -14   0   4       73.10       70.29      4.90 o 
 -13   0   4       56.30       62.64      4.58 o 
 -12   0   4       63.46       49.12      3.14 o 
 -11   0   4     1026.23      956.15     16.95 o 
 -10   0   4      115.25      127.88      4.20 o 
  -9   0   4      757.40      765.47     13.59 o 
  -8   0   4        8.75       14.42      2.03 o 
  -7   0   4     4192.82     4641.41     71.64 o 
  -6   0   4     3617.94     3489.66     54.07 o 
  -5   0   4      362.56      386.03      7.14 o 
  -4   0   4       13.73       20.59      1.90 o 
  -3   0   4       24.23       25.62      2.03 o 
  -2   0   4    12841.10    12331.62    199.12 o 
  -1   0   4      354.61      319.26      8.29 o 
   0   0   4      189.19      226.38     11.50 o 
   1   0   4    19044.59    19097.09    356.05 o 
   2   0   4      126.19      177.04      4.08 o 
   3   0   4    19299.04    19968.37    323.60 o 
   4   0   4      841.66      865.79     12.29 o 
   5   0   4     5703.06     5659.73     86.53 o 
   6   0   4     1270.66     1228.30     19.87 o 
   7   0   4      448.67      400.16      7.59 o 
   8   0   4        3.26       -1.75      1.91 o 
   9   0   4       73.27       72.91      4.47 o 
  10   0   4     1731.93     1710.20     34.93 o 
  11   0   4     1537.73     1518.96     46.53 o 
  12   0   4      349.34      336.90     15.21 o 
  13   0   4        0.94       -4.03      4.47 o 
  14   0   4      206.29      185.68     12.08 o 
  15   0   4      174.54      184.78     12.08 o 
  16   0   4        0.45       -5.82      4.92 o 
  17   0   4        3.69       -2.24      5.82 o 
 -18   1   4        0.02       -0.45      4.11 o 
 -17   1   4        0.08       -3.38      2.63 o 
 -16   1   4       21.43       25.26      3.48 o 
 -15   1   4       44.56       43.98      3.86 o 
 -14   1   4      127.28      104.98      4.12 o 
 -13   1   4        8.45        7.82      1.73 o 
 -12   1   4        7.55        5.06      1.64 o 
 -11   1   4       36.34       39.12      1.99 o 
 -10   1   4       56.47       50.65      2.06 o 
  -9   1   4        0.36        1.45      0.99 o 
  -8   1   4       80.01       75.33      2.31 o 
  -7   1   4      402.10      445.68      5.99 o 
  -6   1   4      146.27      181.35      3.01 o 
  -5   1   4      819.73      816.33      9.62 o 
  -4   1   4      196.10      171.13      2.94 o 
  -3   1   4      253.04      268.25      4.37 o 
  -2   1   4        2.36        4.56      1.44 o 
  -1   1   4     2060.39     2033.27     27.40 o 
   0   1   4       28.40       29.50      1.77 o 
   1   1   4      919.34      876.36     10.04 o 
   2   1   4       14.45       17.26      0.90 o 
   3   1   4     1189.80     1219.16     15.12 o 
   4   1   4     3323.78     3359.11     36.59 o 
   5   1   4        7.97        4.02      0.67 o 
   6   1   4      256.55      323.89      4.99 o 
   7   1   4        4.16        1.61      0.89 o 
   8   1   4        1.16        1.76      1.02 o 
   9   1   4       90.43       82.95      3.05 o 
  10   1   4      731.74      736.85     12.53 o 
  11   1   4      636.69      639.06     13.16 o 
  12   1   4      122.18      119.93      5.19 o 
  13   1   4        0.63       -1.49      3.31 o 
  14   1   4        5.55        8.05      4.11 o 
  15   1   4        8.60        8.47      3.95 o 
  16   1   4        0.69        0.05      3.95 o 
  17   1   4       14.14       22.48      5.06 o 
 -18   2   4       88.74      102.34      7.43 o 
 -17   2   4       15.90       16.77      4.40 o 
 -16   2   4        2.27        1.24      3.31 o 
 -15   2   4       14.59       12.94      3.08 o 
 -14   2   4      193.31      190.73      5.35 o 
 -13   2   4       79.09       82.18      3.59 o 
 -12   2   4       26.09       21.56      2.41 o 
 -11   2   4      103.58       85.50      3.35 o 
 -10   2   4      444.56      430.60      7.03 o 
  -9   2   4     1136.64     1170.51     14.06 o 
  -8   2   4      302.31      312.32      4.73 o 
  -7   2   4       96.11       87.75      2.16 o 
  -6   2   4      922.33      961.77     11.41 o 
  -5   2   4      928.54      882.24     10.43 o 
  -4   2   4      666.08      655.59      7.95 o 
  -3   2   4       26.47       19.25      1.16 o 
  -2   2   4       92.91       77.60      2.17 o 
  -1   2   4     1739.56     1846.60     21.08 o 
   0   2   4      525.60      587.30      7.67 o 
   1   2   4      142.26      134.64      2.21 o 
   2   2   4     3114.44     3010.56     36.13 o 
   3   2   4      385.34      396.46      5.25 o 
   4   2   4        4.57        5.33      1.13 o 
   5   2   4      236.84      241.72      4.86 o 
   6   2   4     1148.90     1117.82     16.44 o 
   7   2   4      110.57      110.41      3.31 o 
   8   2   4       74.91       69.79      2.90 o 
   9   2   4      175.15      151.06      4.31 o 
  10   2   4      142.28      126.75      4.12 o 
  11   2   4      204.13      211.83      5.75 o 
  12   2   4      115.83      117.03      5.22 o 
  13   2   4        4.59        1.55      2.43 o 
  14   2   4       79.05       85.49      5.47 o 
  15   2   4       13.27       13.07      4.19 o 
  16   2   4       13.57       22.10      5.03 o 
  17   2   4       35.69       48.12      6.30 o 
 -17   3   4       23.34       23.69      4.90 o 
 -16   3   4        1.78       -1.21      3.22 o 
 -15   3   4       62.76       63.33      4.34 o 
 -14   3   4        6.75        3.99      2.64 o 
 -13   3   4        8.70        4.26      2.09 o 
 -12   3   4       85.35       78.84      3.94 o 
 -11   3   4       22.78       15.02      2.40 o 
 -10   3   4       70.81       73.94      3.12 o 
  -9   3   4      161.50      169.31      3.82 o 
  -8   3   4      105.54       92.61      2.42 o 
  -7   3   4      183.51      175.12      3.18 o 
  -6   3   4       14.84       21.56      1.25 o 
  -5   3   4      121.50      106.34      2.17 o 
  -4   3   4       23.25       24.69      1.38 o 
  -3   3   4      202.64      229.79      3.65 o 
  -2   3   4     1078.82     1120.45     27.55 o 
  -1   3   4     1520.00     1514.87     17.10 o 
   0   3   4       16.70       24.45      1.13 o 
   1   3   4     1397.82     1532.37     17.31 o 
   2   3   4      195.62      180.60      2.87 o 
   3   3   4        8.51        2.19      0.81 o 
   4   3   4      546.24      517.88      7.85 o 
   5   3   4      581.71      591.85      9.73 o 
   6   3   4      662.36      674.81     10.90 o 
   7   3   4       40.63       48.36      2.54 o 
   8   3   4        1.46        2.33      1.90 o 
   9   3   4     1256.82     1231.14     18.79 o 
  10   3   4        9.30       10.21      2.01 o 
  11   3   4      252.09      252.03      6.17 o 
  12   3   4       17.73       18.21      2.53 o 
  13   3   4        1.76       -2.64      2.52 o 
  14   3   4       40.93       43.29      5.88 o 
  15   3   4        9.19        5.63      3.28 o 
  16   3   4       12.66       14.85      4.84 o 
 -17   4   4        5.10        4.47      4.43 o 
 -16   4   4        6.68        5.28      2.96 o 
 -15   4   4        7.32       13.33      3.03 o 
 -14   4   4       15.42       14.61      3.01 o 
 -13   4   4       37.79       36.99      4.18 o 
 -12   4   4        2.03       -1.57      2.16 o 
 -11   4   4      127.14      121.05      4.89 o 
 -10   4   4      249.65      234.61      6.63 o 
  -9   4   4        2.79        1.95      1.97 o 
  -8   4   4        1.04        2.90      1.61 o 
  -7   4   4       12.24       12.00      1.54 o 
  -6   4   4      286.27      286.39      5.11 o 
  -5   4   4       75.98       69.51      2.36 o 
  -4   4   4       90.36       86.55      2.31 o 
  -3   4   4       16.39       23.50      1.50 o 
  -2   4   4     1056.51     1082.75     15.94 o 
  -1   4   4      101.17      110.59      2.42 o 
   0   4   4        1.41        0.91      0.74 o 
   1   4   4      290.42      292.52      4.32 o 
   2   4   4      211.97      184.64      3.56 o 
   3   4   4      232.44      244.78      4.32 o 
   4   4   4       45.76       51.83      2.42 o 
   5   4   4       59.28       53.56      2.61 o 
   6   4   4      245.06      249.94      5.57 o 
   7   4   4       51.25       53.02      2.74 o 
   8   4   4        1.31        1.12      1.68 o 
   9   4   4       16.66       17.12      2.24 o 
  10   4   4       16.11       20.34      2.38 o 
  11   4   4      165.63      152.48      4.88 o 
  12   4   4        1.22        2.96      2.04 o 
  13   4   4      102.58      109.46      4.84 o 
  14   4   4        0.08       -3.40      2.70 o 
  15   4   4       68.01       84.54      5.74 o 
 -15   5   4        2.09       -1.23      2.75 o 
 -14   5   4       23.89       24.73      4.14 o 
 -13   5   4        5.11        3.93      2.56 o 
 -12   5   4        4.11        0.18      2.81 o 
 -11   5   4        4.52        6.78      2.49 o 
 -10   5   4       85.27       85.57      6.46 o 
  -9   5   4        6.72        6.01      2.23 o 
  -8   5   4       99.26       98.87      4.30 o 
  -7   5   4       15.79       15.29      2.30 o 
  -6   5   4        2.40        2.08      1.41 o 
  -5   5   4        0.18       -1.49      0.99 o 
  -4   5   4       34.22       48.69      2.05 o 
  -3   5   4      105.39      106.79      2.78 o 
  -2   5   4        0.18       -0.08      0.90 o 
  -1   5   4       36.31       36.32      1.90 o 
   0   5   4       91.37       94.92      3.36 o 
   1   5   4        1.49        0.43      1.19 o 
   2   5   4       33.06       34.41      2.08 o 
   3   5   4       24.95       29.38      2.56 o 
   4   5   4        1.65       -0.12      1.46 o 
   5   5   4       35.69       37.38      2.48 o 
   6   5   4       46.51       49.37      2.86 o 
   7   5   4      334.82      335.12      7.14 o 
   8   5   4      372.73      371.26      7.80 o 
   9   5   4       48.28       53.32      3.32 o 
  10   5   4       14.57       10.36      2.21 o 
  11   5   4        0.81        0.44      1.89 o 
  12   5   4        8.55        7.95      2.27 o 
  13   5   4        1.01       -0.45      2.59 o 
  14   5   4        0.07        0.46      2.80 o 
 -14   6   4        2.74       -0.44      2.66 o 
 -13   6   4        0.84        0.77      2.61 o 
 -12   6   4        7.69        7.52      2.82 o 
 -11   6   4       21.74       23.95      3.34 o 
 -10   6   4       16.74       27.15      5.13 o 
  -9   6   4        5.58        1.64      2.07 o 
  -8   6   4       10.44        8.85      3.88 o 
  -7   6   4        1.28        0.69      1.97 o 
  -6   6   4       10.41       18.15      2.49 o 
  -5   6   4       10.75       10.73      2.23 o 
  -4   6   4      279.92      280.56      5.47 o 
  -3   6   4      456.02      463.02     10.69 o 
  -2   6   4        0.90        0.70      1.37 o 
  -1   6   4       40.02       32.46      2.05 o 
   0   6   4       46.91       55.14      2.78 o 
   1   6   4        6.91        9.18      1.62 o 
   2   6   4       38.44       40.78      3.01 o 
   3   6   4        7.55       11.07      1.94 o 
   4   6   4        0.00       -1.62      1.41 o 
   5   6   4        2.49        2.63      1.82 o 
   6   6   4       10.72       16.10      2.43 o 
   7   6   4        0.92       -1.41      2.20 o 
   8   6   4       53.08       55.32      4.94 o 
   9   6   4        3.24       -2.24      4.03 o 
  10   6   4       20.29       19.75      3.42 o 
  11   6   4        1.70       -2.24      2.60 o 
  12   6   4        0.86       -1.54      2.70 o 
 -12   7   4        3.26       -3.84      2.56 o 
 -11   7   4        0.85        0.82      2.75 o 
 -10   7   4       11.97        8.96      2.82 o 
  -9   7   4       11.50        8.28      3.43 o 
  -8   7   4        2.05       -0.21      2.16 o 
  -7   7   4       32.96       38.14      3.44 o 
  -6   7   4       14.48       17.94      2.75 o 
  -5   7   4        5.93        5.98      2.20 o 
  -4   7   4       11.76       12.29      2.58 o 
  -3   7   4        0.76        0.69      1.59 o 
  -2   7   4        0.17       -2.20      1.46 o 
  -1   7   4        0.27       -1.58      1.57 o 
   0   7   4       42.81       49.18      2.94 o 
   1   7   4        2.51        0.59      2.50 o 
   2   7   4        0.76       -3.35      2.23 o 
   3   7   4       18.45       15.01      3.44 o 
   4   7   4       26.35       18.75      3.63 o 
   5   7   4        5.35        2.93      2.79 o 
   6   7   4       13.49       17.17      3.76 o 
   7   7   4       39.22       35.60      4.71 o 
   8   7   4        0.45       -0.38      2.99 o 
   9   7   4        1.50        6.26      3.58 o 
  10   7   4        0.01       -2.73      3.12 o 
  -9   8   4        2.20        3.58      2.88 o 
  -8   8   4        3.39        0.30      3.23 o 
  -7   8   4       18.40       15.07      5.20 o 
  -6   8   4        0.27        0.20      3.12 o 
  -5   8   4      112.63       98.43      8.50 o 
  -4   8   4       70.09       76.95      8.05 o 
  -3   8   4        1.73        2.68      3.58 o 
  -2   8   4        1.44       -2.79      2.04 o 
  -1   8   4        0.98       -1.79      3.58 o 
   0   8   4        2.01       -0.71      2.89 o 
   1   8   4        9.92        0.19      3.58 o 
   2   8   4        3.27       -0.54      2.99 o 
   3   8   4        4.37        6.31      3.12 o 
   4   8   4        2.29       -1.12      4.25 o 
   5   8   4        0.15       -3.23      2.79 o 
   6   8   4        1.73        2.33      3.12 o 
   7   8   4        8.47       10.23      3.76 o 
   0   9   4        0.26       -4.47      4.03 o 
 -18   1   5       56.88       61.06      6.81 o 
 -17   1   5        1.78       -4.14      2.76 o 
 -16   1   5      246.94      235.38     11.72 o 
 -15   1   5       19.91       22.66      2.71 o 
 -14   1   5       58.70       75.53      3.13 o 
 -13   1   5      158.40      137.06      3.91 o 
 -12   1   5        1.31       -1.79      1.32 o 
 -11   1   5      346.86      337.59      5.44 o 
 -10   1   5      230.54      199.51      3.80 o 
  -9   1   5       27.95       25.97      1.75 o 
  -8   1   5      275.45      252.39      4.11 o 
  -7   1   5     1463.56     1344.66     15.58 o 
  -6   1   5      405.73      346.38      4.80 o 
  -5   1   5       37.53       42.84      1.39 o 
  -4   1   5       44.43       30.65      1.40 o 
  -3   1   5     2583.40     2487.58     36.73 o 
  -2   1   5     5626.11     5611.21     62.36 o 
  -1   1   5       51.42       68.05      2.02 o 
   0   1   5       63.02       63.04      1.49 o 
   1   1   5     1613.62     1625.15     16.81 o 
   2   1   5      260.91      283.57      3.56 o 
   3   1   5      279.69      336.84      4.45 o 
   4   1   5     2844.35     3051.20     33.48 o 
   5   1   5     1210.68     1411.59     16.03 o 
   6   1   5      185.17      176.21      2.90 o 
   7   1   5      571.10      542.95      8.98 o 
   8   1   5       80.98       71.47      2.84 o 
   9   1   5        8.74       10.45      2.39 o 
  10   1   5     1353.59     1306.12     23.06 o 
  11   1   5       40.79       41.83      6.59 o 
  12   1   5       30.56       33.41      4.58 o 
  13   1   5        3.24        7.91      3.95 o 
  14   1   5        1.11       -2.70      4.70 o 
  15   1   5       41.61       40.69      5.53 o 
  16   1   5        0.17       -1.90      3.95 o 
  17   1   5       10.32       11.10      4.71 o 
 -18   2   5        0.43       -5.16      3.44 o 
 -17   2   5       10.37       14.95      5.82 o 
 -16   2   5       14.19       12.55      3.95 o 
 -15   2   5       17.06       15.88      2.75 o 
 -14   2   5        8.42        5.28      2.87 o 
 -13   2   5       47.28       46.33      3.81 o 
 -12   2   5        3.41        9.94      1.74 o 
 -11   2   5       10.41       11.50      1.77 o 
 -10   2   5        0.00       -1.75      1.17 o 
  -9   2   5       68.42       69.86      2.37 o 
  -8   2   5      466.54      473.65      6.47 o 
  -7   2   5       32.13       36.87      2.37 o 
  -6   2   5      272.02      299.68      4.37 o 
  -5   2   5      216.36      226.56      3.46 o 
  -4   2   5       24.15       36.61      1.54 o 
  -3   2   5      301.72      315.60      4.84 o 
  -2   2   5     1022.53     1073.53     16.21 o 
  -1   2   5        1.64        5.82      0.73 o 
   0   2   5      473.08      466.89      8.35 o 
   1   2   5      866.59      958.97     11.04 o 
   2   2   5      613.42      616.53      8.35 o 
   3   2   5      444.13      429.00      6.84 o 
   4   2   5      196.42      204.80      3.62 o 
   5   2   5        0.23        2.40      1.15 o 
   6   2   5       95.03       86.63      3.50 o 
   7   2   5       71.66       66.81      2.87 o 
   8   2   5       59.09       61.26      2.96 o 
   9   2   5      502.45      493.16      8.97 o 
  10   2   5      601.01      600.25     10.54 o 
  11   2   5        5.56        4.91      2.61 o 
  12   2   5       86.52       86.94      4.70 o 
  13   2   5      100.81       98.68      5.11 o 
  14   2   5        0.92        2.41      3.55 o 
  15   2   5        0.93        1.64      3.76 o 
  16   2   5       30.71       38.94      6.93 o 
 -17   3   5        2.08        1.83      4.25 o 
 -16   3   5        1.26       -0.67      2.35 o 
 -15   3   5      122.90      119.48      5.31 o 
 -14   3   5      142.06      151.02      5.75 o 
 -13   3   5       15.19       10.16      2.49 o 
 -12   3   5        6.79        4.31      2.03 o 
 -11   3   5       41.77       42.60      3.68 o 
 -10   3   5       73.00       70.47      3.13 o 
  -9   3   5      197.80      216.10      5.15 o 
  -8   3   5      266.12      262.21      6.48 o 
  -7   3   5      356.14      340.94      5.72 o 
  -6   3   5      343.27      362.08      5.88 o 
  -5   3   5       13.94       21.19      1.42 o 
  -4   3   5      201.04      173.76      3.43 o 
  -3   3   5      108.56       90.86      2.14 o 
  -2   3   5     1460.77     1412.70     18.00 o 
  -1   3   5       97.30      100.22      2.44 o 
   0   3   5      430.42      413.69      5.97 o 
   1   3   5      638.50      680.07      8.32 o 
   2   3   5      307.43      327.63      5.31 o 
   3   3   5       27.68       22.81      1.39 o 
   4   3   5        4.10        5.61      1.14 o 
   5   3   5      989.10      926.07     14.15 o 
   6   3   5        0.20        2.47      1.39 o 
   7   3   5       54.98       62.22      2.95 o 
   8   3   5       54.31       68.74      3.86 o 
   9   3   5      772.19      735.60     12.46 o 
  10   3   5        0.72       -1.42      1.74 o 
  11   3   5       29.88       35.91      2.86 o 
  12   3   5        6.10       11.90      2.33 o 
  13   3   5        2.81        2.91      2.78 o 
  14   3   5        2.32        4.07      2.93 o 
  15   3   5       14.46       16.71      3.83 o 
  16   3   5        4.32        4.57      4.06 o 
 -17   4   5       18.75       22.49      3.88 o 
 -16   4   5        5.90       10.06      3.22 o 
 -15   4   5        4.48        6.29      3.05 o 
 -14   4   5        0.01       -1.81      2.23 o 
 -13   4   5       79.80       88.76      4.79 o 
 -12   4   5       33.89       30.97      3.18 o 
 -11   4   5       18.13       16.38      3.42 o 
 -10   4   5       76.58       74.10      3.78 o 
  -9   4   5      431.41      418.18      8.16 o 
  -8   4   5      248.68      249.76      5.65 o 
  -7   4   5        8.32       10.37      1.50 o 
  -6   4   5       41.78       45.02      2.15 o 
  -5   4   5       79.17       73.39      2.48 o 
  -4   4   5      111.47       93.37      2.39 o 
  -3   4   5        1.11       -0.89      0.80 o 
  -2   4   5      271.85      265.16      6.36 o 
  -1   4   5     1118.98     1214.64     16.14 o 
   0   4   5        3.20        2.41      0.85 o 
   1   4   5      146.74      147.23      2.78 o 
   2   4   5        5.24       10.44      1.23 o 
   3   4   5      214.96      193.62      3.82 o 
   4   4   5      137.82      149.44      4.07 o 
   5   4   5        4.34        5.46      1.55 o 
   6   4   5        6.58        7.47      1.68 o 
   7   4   5       15.43       17.53      3.87 o 
   8   4   5      210.24      204.16      6.80 o 
   9   4   5      110.27       99.85      3.87 o 
  10   4   5       19.53       19.38      2.47 o 
  11   4   5        3.04        0.97      2.22 o 
  12   4   5       34.77       42.54      3.27 o 
  13   4   5        2.40        1.93      2.15 o 
  14   4   5       22.66       23.18      3.92 o 
  15   4   5        0.21        1.46      3.40 o 
 -15   5   5       55.66       60.97      4.79 o 
 -14   5   5       25.48       29.18      3.66 o 
 -13   5   5        4.54        1.08      2.40 o 
 -12   5   5       67.92       67.78      4.21 o 
 -11   5   5       17.72       14.01      3.51 o 
 -10   5   5      155.24      163.15      5.77 o 
  -9   5   5        2.27        2.83      2.07 o 
  -8   5   5        0.40       -1.04      1.71 o 
  -7   5   5      237.86      241.19      5.65 o 
  -6   5   5       69.16       77.41      3.49 o 
  -5   5   5        2.51        5.49      1.26 o 
  -4   5   5        2.91        2.25      1.80 o 
  -3   5   5      396.18      408.03      6.17 o 
  -2   5   5        5.66        4.79      1.31 o 
  -1   5   5      224.35      233.10      4.54 o 
   0   5   5      221.97      215.30      4.87 o 
   1   5   5        0.22       -0.91      1.19 o 
   2   5   5       34.52       43.03      2.34 o 
   3   5   5       12.83       21.44      2.30 o 
   4   5   5       20.59       21.56      2.35 o 
   5   5   5      126.92      111.30      3.79 o 
   6   5   5      147.50      148.43      4.43 o 
   7   5   5       53.88       61.72      3.27 o 
   8   5   5      200.74      190.50      5.39 o 
   9   5   5       12.19       10.98      2.11 o 
  10   5   5        5.49        5.59      2.11 o 
  11   5   5       27.67       29.26      2.84 o 
  12   5   5        3.19        3.35      2.18 o 
  13   5   5       15.02       13.78      2.74 o 
  14   5   5        3.58        0.14      5.83 o 
 -14   6   5        1.38       -3.22      2.66 o 
 -13   6   5        1.51        1.04      2.58 o 
 -12   6   5        2.08       -3.34      2.23 o 
 -11   6   5       36.75       33.47      3.52 o 
 -10   6   5       55.92       54.29      4.29 o 
  -9   6   5        0.17       -0.43      2.03 o 
  -8   6   5       49.74       49.86      3.84 o 
  -7   6   5        0.24       -1.55      1.97 o 
  -6   6   5       40.41       37.80      3.53 o 
  -5   6   5        0.58        0.56      1.22 o 
  -4   6   5       15.55       16.93      1.66 o 
  -3   6   5       94.66       96.57      2.91 o 
  -2   6   5       13.50       14.89      1.74 o 
  -1   6   5        2.92        3.25      2.32 o 
   0   6   5      148.02      138.74      4.12 o 
   1   6   5        0.04       -0.18      1.31 o 
   2   6   5       13.41        5.96      2.99 o 
   3   6   5        2.79        1.22      1.68 o 
   4   6   5       17.34       16.90      2.30 o 
   5   6   5       10.11        7.59      2.75 o 
   6   6   5       15.79       17.90      2.61 o 
   7   6   5       14.01       15.58      2.52 o 
   8   6   5        7.47       12.38      2.52 o 
   9   6   5        0.02       -0.03      2.47 o 
  10   6   5        9.33       17.12      3.79 o 
  11   6   5        0.36       -4.06      2.71 o 
  12   6   5       11.17       12.20      3.97 o 
 -12   7   5        6.88        0.10      2.75 o 
 -11   7   5       31.96       26.86      3.68 o 
 -10   7   5        0.15       -3.20      2.37 o 
  -9   7   5        0.26        0.30      2.32 o 
  -8   7   5        4.78        2.34      2.23 o 
  -7   7   5        3.92        0.04      2.64 o 
  -6   7   5       20.36       21.43      3.01 o 
  -5   7   5        1.00       -1.19      2.07 o 
  -4   7   5       16.92       13.80      1.77 o 
  -3   7   5        0.00       -1.21      1.37 o 
  -2   7   5        2.19        2.36      1.68 o 
  -1   7   5        0.67        0.89      1.61 o 
   0   7   5       18.80       21.38      3.50 o 
   1   7   5       39.53       40.41      3.34 o 
   2   7   5        0.22       -0.82      1.82 o 
   3   7   5        4.27        3.71      2.13 o 
   4   7   5        4.57        3.30      2.89 o 
   5   7   5        0.04       -1.59      2.47 o 
   6   7   5      106.81      108.63      6.43 o 
   7   7   5       37.00       39.38      4.90 o 
   8   7   5       25.13       16.95      4.19 o 
   9   7   5        8.73        7.44      3.76 o 
  10   7   5        0.69       -1.34      9.40 o 
  -8   8   5        1.63       -2.78      4.09 o 
  -7   8   5       22.04       29.15      4.97 o 
  -6   8   5       43.18       52.54      5.21 o 
  -5   8   5       39.50       46.08      4.75 o 
  -4   8   5       38.05       40.67      4.58 o 
  -3   8   5        0.03       -0.89      3.58 o 
  -2   8   5        4.72        4.68      2.68 o 
  -1   8   5        0.15       -2.24      2.98 o 
   0   8   5        0.00       -3.85      2.57 o 
   1   8   5       15.11        4.41      3.31 o 
   2   8   5        0.33       -1.86      2.99 o 
   3   8   5        4.15        0.22      3.36 o 
   4   8   5        1.86       -1.21      3.31 o 
   5   8   5        0.54       -2.39      3.12 o 
   6   8   5        5.76       -1.85      3.36 o 
   7   8   5        2.80        2.68      3.22 o 
 -18   0   6       41.52       42.06      8.05 o 
 -17   0   6        2.21       -1.02      3.22 o 
 -16   0   6       16.48       21.27      3.95 o 
 -15   0   6      401.78      389.18     11.86 o 
 -14   0   6      402.14      379.79     11.23 o 
 -13   0   6      112.25      119.60      4.72 o 
 -12   0   6      119.63      131.79      4.82 o 
 -11   0   6      486.91      464.76      9.71 o 
 -10   0   6     1629.55     1467.42     24.62 o 
  -9   0   6       40.05       52.77      2.84 o 
  -8   0   6      148.28      124.17      3.86 o 
  -7   0   6     1171.49     1093.42     18.34 o 
  -6   0   6       30.77       32.01      1.89 o 
  -5   0   6       51.14       45.84      2.16 o 
  -4   0   6       88.86       61.88      3.87 o 
  -3   0   6      879.87      872.88     14.55 o 
  -2   0   6      392.11      393.84      7.22 o 
  -1   0   6      287.58      299.85      6.31 o 
   0   0   6       27.03       34.45      1.71 o 
   1   0   6       22.07       12.82      1.79 o 
   2   0   6     5945.43     6339.85    172.48 o 
   3   0   6      239.48      264.86      5.41 o 
   4   0   6      935.06     1068.77     17.55 o 
   5   0   6      435.76      433.92      7.88 o 
   6   0   6      605.39      776.62     11.61 o 
   7   0   6       18.54       16.19      1.29 o 
   8   0   6       39.47       55.40      4.70 o 
   9   0   6      168.78      152.12      9.40 o 
  10   0   6     1016.95      912.72     30.42 o 
  11   0   6      281.33      238.02     12.53 o 
  12   0   6       49.00       38.03      6.71 o 
  13   0   6      229.50      209.84     12.53 o 
  14   0   6        0.69       -5.37      4.47 o 
  15   0   6      135.48      151.22     11.63 o 
  16   0   6        5.03        2.24      5.82 o 
 -18   1   6        0.75       -1.60      4.92 o 
 -17   1   6       17.88       10.06      5.37 o 
 -16   1   6        6.10       -2.50      3.31 o 
 -15   1   6      144.08      138.06      4.98 o 
 -14   1   6       82.37       68.40      3.14 o 
 -13   1   6        3.05        1.48      1.50 o 
 -12   1   6       11.09       14.20      1.66 o 
 -11   1   6       32.32       32.20      2.00 o 
 -10   1   6      115.04       99.34      3.09 o 
  -9   1   6       13.88       16.08      1.39 o 
  -8   1   6       11.53       20.23      1.36 o 
  -7   1   6      193.99      192.98      3.38 o 
  -6   1   6      272.41      252.00      3.85 o 
  -5   1   6       10.91       16.13      1.00 o 
  -4   1   6      183.31      191.13      3.48 o 
  -3   1   6       36.57       26.89      1.06 o 
  -2   1   6     2041.78     1985.75     24.08 o 
  -1   1   6      121.89      128.16      2.43 o 
   0   1   6       11.01       11.10      0.79 o 
   1   1   6      183.20      154.06      2.54 o 
   2   1   6      649.76      643.48      7.26 o 
   3   1   6     5297.98     5645.89     56.85 o 
   4   1   6     2382.73     2670.44     30.15 o 
   5   1   6      112.68       99.00      2.12 o 
   6   1   6        0.09       -0.47      0.79 o 
   7   1   6        4.68        7.08      1.53 o 
   8   1   6       31.61       36.50      2.28 o 
   9   1   6      156.53      132.66      4.26 o 
  10   1   6      189.27      181.31      6.05 o 
  11   1   6        1.62       -0.53      2.21 o 
  12   1   6        0.76        2.09      3.31 o 
  13   1   6        7.37        1.89     10.51 o 
  14   1   6        6.62        1.69      3.63 o 
  15   1   6       57.12       60.94      5.99 o 
  16   1   6        7.72       11.45      4.58 o 
 -18   2   6       18.74       25.74      5.03 o 
 -17   2   6        0.68       -3.43      3.31 o 
 -16   2   6       74.17       67.59      5.85 o 
 -15   2   6       64.69       76.70      5.00 o 
 -14   2   6       75.41       74.02      3.62 o 
 -13   2   6        0.48        2.16      1.71 o 
 -12   2   6      398.39      383.93      7.77 o 
 -11   2   6      161.16      159.69      4.00 o 
 -10   2   6      227.15      201.29      3.98 o 
  -9   2   6       92.71       91.92      2.61 o 
  -8   2   6      467.47      438.13      6.17 o 
  -7   2   6      629.29      575.81      7.56 o 
  -6   2   6        0.33       -0.72      0.79 o 
  -5   2   6      250.64      236.92      3.67 o 
  -4   2   6      763.54      747.87     10.12 o 
  -3   2   6      205.18      185.37      3.46 o 
  -2   2   6     1099.34     1220.81     17.39 o 
  -1   2   6       39.89       34.40      1.06 o 
   0   2   6      784.16      757.00      9.08 o 
   1   2   6      410.41      428.29      5.17 o 
   2   2   6     1732.94     1753.99     18.52 o 
   3   2   6      613.86      655.20      8.95 o 
   4   2   6      665.04      651.24      8.94 o 
   5   2   6      179.84      199.09      3.72 o 
   6   2   6       71.76       78.71      2.89 o 
   7   2   6       97.65       98.05      3.40 o 
   8   2   6       32.39       41.37      2.63 o 
   9   2   6      802.32      783.88     13.18 o 
  10   2   6        0.08        0.59      1.77 o 
  11   2   6      172.93      174.14      6.10 o 
  12   2   6       68.15       77.03      4.64 o 
  13   2   6       21.95       23.43      8.50 o 
  14   2   6      208.41      208.64      9.30 o 
  15   2   6        1.98        1.50      3.97 o 
  16   2   6        4.10        4.92      5.37 o 
 -17   3   6       56.13       47.02      5.85 o 
 -16   3   6       24.04       28.78      6.15 o 
 -15   3   6        3.70        4.79      2.43 o 
 -14   3   6       35.26       34.79      5.04 o 
 -13   3   6       24.71       19.88      3.12 o 
 -12   3   6      125.01      126.03      4.13 o 
 -11   3   6        8.47        6.66      1.84 o 
 -10   3   6        3.32       -0.14      1.61 o 
  -9   3   6      274.35      257.23      5.02 o 
  -8   3   6       39.90       41.88      2.19 o 
  -7   3   6       99.14       84.69      2.66 o 
  -6   3   6        6.55        4.67      1.15 o 
  -5   3   6       20.94       23.35      1.53 o 
  -4   3   6       12.29        9.80      1.29 o 
  -3   3   6        0.66       -0.84      0.81 o 
  -2   3   6      221.42      200.92      4.17 o 
  -1   3   6      276.47      330.61      4.79 o 
   0   3   6       10.50       16.41      1.46 o 
   1   3   6      205.35      216.97      3.42 o 
   2   3   6      362.52      384.81      5.90 o 
   3   3   6        1.47        1.66      1.01 o 
   4   3   6      295.52      335.02      6.32 o 
   5   3   6        0.15        0.93      1.39 o 
   6   3   6      182.90      192.72      4.74 o 
   7   3   6        0.66       -1.33      1.45 o 
   8   3   6        0.41       -2.47      1.65 o 
   9   3   6      216.66      231.67      5.78 o 
  10   3   6      112.19      114.62      4.21 o 
  11   3   6        0.00       -2.04      1.80 o 
  12   3   6       11.19        7.94      3.56 o 
  13   3   6        1.31       -2.69      2.61 o 
  14   3   6        1.71       -1.76      2.82 o 
  15   3   6        1.17        2.03      4.08 o 
 -16   4   6        8.19        3.67      2.76 o 
 -15   4   6       42.63       58.78      5.74 o 
 -14   4   6        6.19        6.56      2.67 o 
 -13   4   6        2.82        1.63      2.92 o 
 -12   4   6        7.06        7.68      2.40 o 
 -11   4   6      168.01      166.04      5.51 o 
 -10   4   6       37.53       40.37      2.72 o 
  -9   4   6        2.39        4.20      1.80 o 
  -8   4   6       18.28       21.18      1.94 o 
  -7   4   6      123.65      116.01      3.26 o 
  -6   4   6        0.10        0.35      1.08 o 
  -5   4   6        7.32        8.68      1.31 o 
  -4   4   6      338.48      311.59      6.08 o 
  -3   4   6       19.91       25.55      1.47 o 
  -2   4   6       17.91       21.78      1.41 o 
  -1   4   6       88.62      105.12      3.17 o 
   0   4   6        4.20        2.95      0.96 o 
   1   4   6      592.19      551.20      9.26 o 
   2   4   6       28.92       39.39      1.87 o 
   3   4   6       29.81       30.36      2.10 o 
   4   4   6        0.21       -0.57      1.20 o 
   5   4   6       81.82       83.23      3.28 o 
   6   4   6       15.73       16.47      2.01 o 
   7   4   6       16.07       21.94      4.13 o 
   8   4   6      308.07      284.71      6.52 o 
   9   4   6      108.48      102.85      4.02 o 
  10   4   6       27.46       31.92      3.42 o 
  11   4   6       12.78       12.39      2.48 o 
  12   4   6        4.62        0.39      2.65 o 
  13   4   6       45.13       44.41      4.33 o 
  14   4   6        3.19        0.51      3.68 o 
 -15   5   6        0.10       -3.84      2.56 o 
 -14   5   6       10.62        9.16      2.88 o 
 -13   5   6       29.84       27.32      3.36 o 
 -12   5   6        3.54       -0.45      2.11 o 
 -11   5   6        1.72       -1.34      2.07 o 
 -10   5   6        1.46        1.00      1.97 o 
  -9   5   6        7.31        5.54      2.03 o 
  -8   5   6       78.34       81.84      3.52 o 
  -7   5   6       64.47       57.88      2.67 o 
  -6   5   6       23.08       26.48      2.16 o 
  -5   5   6       25.51       24.29      1.97 o 
  -4   5   6        2.55        4.63      1.22 o 
  -3   5   6       52.10       59.99      2.70 o 
  -2   5   6       51.04       39.86      2.23 o 
  -1   5   6      160.59      158.84      3.76 o 
   0   5   6        1.92        2.74      1.08 o 
   1   5   6       86.83       81.55      3.03 o 
   2   5   6        1.29        2.50      1.55 o 
   3   5   6        0.34        1.02      1.68 o 
   4   5   6       31.18       31.19      3.03 o 
   5   5   6        0.25        0.26      2.05 o 
   6   5   6        6.68        9.19      2.03 o 
   7   5   6       42.91       43.49      2.88 o 
   8   5   6      339.80      349.22      7.64 o 
   9   5   6        0.92       -0.05      1.84 o 
  10   5   6       12.11       14.26      2.23 o 
  11   5   6        0.43       -0.86      2.26 o 
  12   5   6        1.42        1.96      2.18 o 
  13   5   6        0.07       -1.29      2.31 o 
 -14   6   6        3.11        1.67      2.82 o 
 -13   6   6        0.01       -1.74      3.36 o 
 -12   6   6        6.10        5.27      2.66 o 
 -11   6   6       33.79       38.79      3.78 o 
 -10   6   6        1.37        1.94      2.32 o 
  -9   6   6       35.62       40.91      4.70 o 
  -8   6   6      114.87      113.36      4.82 o 
  -7   6   6      120.17      123.90      6.23 o 
  -6   6   6        4.35        5.89      1.91 o 
  -5   6   6       18.92       15.15      1.90 o 
  -4   6   6        0.77       -1.82      1.21 o 
  -3   6   6      114.81      115.33      3.54 o 
  -2   6   6       17.71       12.29      2.03 o 
  -1   6   6        2.67        1.67      1.51 o 
   0   6   6        0.16       -0.21      1.36 o 
   1   6   6       30.19       31.36      2.88 o 
   2   6   6       11.62       16.44      2.46 o 
   3   6   6        2.27        3.36      1.89 o 
   4   6   6        6.51        0.80      1.82 o 
   5   6   6        4.70        2.44      1.89 o 
   6   6   6        6.54        7.31      2.35 o 
   7   6   6       74.58       66.36      4.15 o 
   8   6   6       28.79       32.10      3.51 o 
   9   6   6        1.15       -0.48      1.94 o 
  10   6   6       18.41       22.58      3.08 o 
  11   6   6        2.62       -3.18      2.79 o 
  12   6   6        0.94        3.49      3.12 o 
 -11   7   6        2.35        0.88      2.50 o 
 -10   7   6        2.83       -2.94      2.30 o 
  -9   7   6        1.58        2.77      2.23 o 
  -8   7   6        0.72        0.74      2.16 o 
  -7   7   6        3.66        5.00      3.57 o 
  -6   7   6        4.54        5.72      2.30 o 
  -5   7   6        0.38       -0.60      2.07 o 
  -4   7   6       50.18       63.50      3.49 o 
  -3   7   6        5.38        0.49      1.53 o 
  -2   7   6        0.60        1.89      1.56 o 
  -1   7   6       42.11       44.13      2.97 o 
   0   7   6        5.62        6.79      2.35 o 
   1   7   6       44.95       37.80      3.46 o 
   2   7   6        5.88        0.29      2.03 o 
   3   7   6        0.37       -1.59      1.98 o 
   4   7   6        3.39        3.42      2.13 o 
   5   7   6        3.28       -2.34      3.13 o 
   6   7   6       28.75       31.10      4.58 o 
   7   7   6       62.98       71.04     11.63 o 
   8   7   6        2.40        1.57      5.59 o 
   9   7   6        2.40        0.65      3.44 o 
  -8   8   6        0.39       -1.61      2.49 o 
  -7   8   6       38.22       37.28      5.94 o 
  -6   8   6       57.07       64.17      5.53 o 
  -5   8   6        5.50        3.27      5.82 o 
  -4   8   6       57.70       72.06      5.53 o 
  -3   8   6        0.66       -0.78      2.03 o 
  -2   8   6        0.00       -1.99      1.64 o 
  -1   8   6        2.35       -5.47      5.15 o 
   0   8   6        3.33       -1.10      4.70 o 
   1   8   6        3.27       -0.18      2.98 o 
   2   8   6        1.13       -0.25      3.12 o 
   3   8   6        0.00        2.11      3.22 o 
   4   8   6        1.34       -3.29      3.12 o 
   5   8   6        0.26        6.80      3.76 o 
   6   8   6        4.95        2.70      3.55 o 
 -18   1   7       12.47        7.64      6.49 o 
 -17   1   7       76.92       70.22      7.61 o 
 -16   1   7      196.57      186.21      8.20 o 
 -15   1   7       41.74       42.91      4.07 o 
 -14   1   7       42.22       41.40      3.64 o 
 -13   1   7        0.67       -0.32      1.47 o 
 -12   1   7      296.13      275.09      5.48 o 
 -11   1   7      128.73      115.13      3.86 o 
 -10   1   7      129.51      138.42      3.28 o 
  -9   1   7      702.03      666.75      8.83 o 
  -8   1   7      652.87      634.11      8.27 o 
  -7   1   7      320.46      317.30      4.82 o 
  -6   1   7      388.95      388.51      5.40 o 
  -5   1   7       51.86       47.52      1.67 o 
  -4   1   7      121.11      113.39      2.27 o 
  -3   1   7     3007.78     2855.53     31.51 o 
  -2   1   7      376.35      483.18      6.16 o 
  -1   1   7      309.42      331.14      4.99 o 
   0   1   7      481.99      422.36      5.53 o 
   1   1   7       22.39       17.12      1.22 o 
   2   1   7     1999.17     2011.71     22.49 o 
   3   1   7     2480.12     2757.60     28.33 o 
   4   1   7      130.00      151.28      2.95 o 
   5   1   7      631.73      536.86      7.65 o 
   6   1   7      230.86      214.48      3.63 o 
   7   1   7       12.11       13.82      1.60 o 
   8   1   7       61.47       62.35      5.31 o 
   9   1   7      513.49      491.73     10.76 o 
  10   1   7       16.11       12.87      2.82 o 
  11   1   7       84.75       71.69      5.53 o 
  12   1   7       86.51       86.86      6.33 o 
  13   1   7        2.91        5.82      5.37 o 
  14   1   7       55.45       62.09      5.99 o 
  15   1   7       23.55       28.05      5.06 o 
  16   1   7       50.54       51.39      6.30 o 
 -18   2   7        2.52       -0.28      3.76 o 
 -17   2   7        0.39       -1.43      3.31 o 
 -16   2   7        1.13       -0.49      3.12 o 
 -15   2   7        3.55       -3.20      2.23 o 
 -14   2   7       27.68       25.64      3.33 o 
 -13   2   7       10.56        7.48      2.30 o 
 -12   2   7       52.60       62.27      3.24 o 
 -11   2   7      129.69      121.03      3.52 o 
 -10   2   7       95.95       83.60      3.03 o 
  -9   2   7       29.95       32.38      1.81 o 
  -8   2   7       15.83       13.59      1.38 o 
  -7   2   7        1.79        2.38      1.04 o 
  -6   2   7       23.42       34.05      1.54 o 
  -5   2   7      126.43      161.06      2.87 o 
  -4   2   7       10.92       12.28      1.36 o 
  -3   2   7     2119.97     2428.16     29.81 o 
  -2   2   7      630.19      684.00     10.57 o 
  -1   2   7      138.18      155.82      2.69 o 
   0   2   7        0.12        0.50      0.65 o 
   1   2   7      690.12      767.10      8.68 o 
   2   2   7      126.83      117.43      2.17 o 
   3   2   7       67.31       70.68      2.28 o 
   4   2   7       21.08       22.74      1.66 o 
   5   2   7      170.07      174.01      4.17 o 
   6   2   7       29.75       37.84      2.31 o 
   7   2   7       19.73       21.18      2.03 o 
   8   2   7       70.42       69.75      3.13 o 
   9   2   7      174.27      152.92      4.53 o 
  10   2   7      123.09      120.14      4.18 o 
  11   2   7        0.29        1.49      2.61 o 
  12   2   7       19.07       15.51      3.14 o 
  13   2   7        4.73        4.92      3.44 o 
  14   2   7        8.46       12.61      4.26 o 
  15   2   7       31.60       37.18      5.53 o 
 -17   3   7       39.47       51.68      5.69 o 
 -16   3   7        2.59        3.15      3.69 o 
 -15   3   7       35.19       38.97      3.70 o 
 -14   3   7       44.62       50.17      3.78 o 
 -13   3   7      115.83      106.99      4.82 o 
 -12   3   7       88.68       83.59      3.57 o 
 -11   3   7       94.75       81.30      3.75 o 
 -10   3   7       26.45       28.16      2.45 o 
  -9   3   7        0.38        1.13      1.50 o 
  -8   3   7      446.01      415.37      6.92 o 
  -7   3   7      213.16      213.87      4.61 o 
  -6   3   7       32.59       38.07      2.32 o 
  -5   3   7      113.67      118.86      3.06 o 
  -4   3   7      384.91      386.27      6.19 o 
  -3   3   7       28.49       19.76      1.44 o 
  -2   3   7      642.49      702.02      9.00 o 
  -1   3   7      523.22      572.00      8.00 o 
   0   3   7      123.48      139.17      2.64 o 
   1   3   7      880.67      883.90     10.74 o 
   2   3   7      232.37      252.52      4.49 o 
   3   3   7      105.58      121.12      2.94 o 
   4   3   7      125.33       98.38      3.33 o 
   5   3   7      310.96      328.20      6.54 o 
   6   3   7      148.21      137.69      4.01 o 
   7   3   7      102.72       97.09      3.62 o 
   8   3   7      137.96      143.13      4.44 o 
   9   3   7       48.49       54.54      3.08 o 
  10   3   7        3.01        3.79      1.88 o 
  11   3   7        1.42       -1.97      1.80 o 
  12   3   7       19.03       21.04      3.28 o 
  13   3   7       52.82       65.79      6.75 o 
  14   3   7        0.06        0.89      3.31 o 
  15   3   7        0.27       -7.10      5.59 o 
 -16   4   7        5.22        4.51      3.01 o 
 -15   4   7       12.01       13.51      2.99 o 
 -14   4   7       13.08       18.10      3.08 o 
 -13   4   7        4.26        4.03      2.23 o 
 -12   4   7       17.13       18.08      2.66 o 
 -11   4   7        1.48       -1.37      1.61 o 
 -10   4   7       77.26       79.33      3.46 o 
  -9   4   7      578.80      527.02      9.73 o 
  -8   4   7       83.90       80.32      2.93 o 
  -7   4   7       32.44       37.45      2.10 o 
  -6   4   7       40.55       49.89      2.35 o 
  -5   4   7       12.27       12.96      1.46 o 
  -4   4   7        2.41        3.63      1.19 o 
  -3   4   7       39.74       50.45      2.47 o 
  -2   4   7      125.90      138.16      3.01 o 
  -1   4   7      200.08      218.90      4.10 o 
   0   4   7       54.22       64.59      2.71 o 
   1   4   7        0.98        3.80      1.36 o 
   2   4   7       25.60       27.55      1.94 o 
   3   4   7       70.33       83.51      3.70 o 
   4   4   7       31.29       32.81      2.43 o 
   5   4   7        8.32       12.06      1.93 o 
   6   4   7        1.27       -2.00      1.41 o 
   7   4   7        0.90       -0.93      1.59 o 
   8   4   7      242.67      228.18      5.85 o 
   9   4   7       94.21       94.88      3.87 o 
  10   4   7        4.11        2.87      1.99 o 
  11   4   7        6.98        3.79      2.14 o 
  12   4   7        0.68       -1.70      1.78 o 
  13   4   7        0.66        1.56      4.27 o 
  14   4   7        0.71        0.07      2.70 o 
 -15   5   7       23.47       22.16      3.60 o 
 -14   5   7        2.52        0.37      2.56 o 
 -13   5   7        1.98       -3.20      2.23 o 
 -12   5   7       14.31       10.09      2.79 o 
 -11   5   7       16.61       15.51      2.75 o 
 -10   5   7        0.12       -0.82      1.88 o 
  -9   5   7       15.14       17.39      2.29 o 
  -8   5   7        1.86        2.54      1.84 o 
  -7   5   7       36.50       44.49      2.93 o 
  -6   5   7       20.80       25.06      2.37 o 
  -5   5   7        1.13        2.40      1.36 o 
  -4   5   7        4.65        3.45      1.57 o 
  -3   5   7        0.79        0.80      1.12 o 
  -2   5   7       11.03       17.80      1.52 o 
  -1   5   7       52.63       63.50      2.65 o 
   0   5   7      615.94      606.20     12.31 o 
   1   5   7      144.61      132.59      3.94 o 
   2   5   7        0.14        0.69      1.58 o 
   3   5   7       17.62       22.39      2.46 o 
   4   5   7        1.61       -2.45      1.63 o 
   5   5   7       48.09       61.26      3.60 o 
   6   5   7       13.92       12.96      2.37 o 
   7   5   7        2.22       -1.87      1.82 o 
   8   5   7       51.99       61.00      3.92 o 
   9   5   7       14.43       15.21      2.39 o 
  10   5   7        6.61       11.38      2.77 o 
  11   5   7        0.57       -1.58      2.20 o 
  12   5   7        7.53        6.34      2.26 o 
  13   5   7        5.07        6.65      2.47 o 
 -13   6   7        0.65       -3.14      2.43 o 
 -12   6   7        0.79       -2.58      2.72 o 
 -11   6   7        6.82        4.27      2.49 o 
 -10   6   7       19.04       22.43      3.07 o 
  -9   6   7        2.23       -2.11      2.03 o 
  -8   6   7      150.24      154.69      5.68 o 
  -7   6   7      255.02      257.18      6.43 o 
  -6   6   7        0.05       -1.77      1.52 o 
  -5   6   7        0.28        1.91      1.53 o 
  -4   6   7        2.00        1.95      1.26 o 
  -3   6   7        6.15        7.86      1.61 o 
  -2   6   7        9.75       15.00      2.67 o 
  -1   6   7        5.46        5.36      1.50 o 
   0   6   7      129.45      137.29      5.22 o 
   1   6   7        9.36       16.66      3.45 o 
   2   6   7       53.11       58.43      4.26 o 
   3   6   7       10.74       10.72      2.46 o 
   4   6   7       12.01       10.95      2.56 o 
   5   6   7        1.58        3.51      2.09 o 
   6   6   7        2.17        0.47      2.13 o 
   7   6   7      119.25      117.52      5.03 o 
   8   6   7       19.03       18.91      2.93 o 
   9   6   7        4.77        2.86      2.16 o 
  10   6   7        1.51        1.25      2.30 o 
  11   6   7        0.86       -3.03      2.30 o 
 -11   7   7        7.42        7.01      2.84 o 
 -10   7   7        0.25        2.13      2.49 o 
  -9   7   7        4.24        1.95      2.23 o 
  -8   7   7        2.49        1.70      2.93 o 
  -7   7   7        2.78        3.28      2.32 o 
  -6   7   7        3.49        2.39      2.32 o 
  -5   7   7        6.10        8.05      2.85 o 
  -4   7   7        6.15        4.98      1.68 o 
  -3   7   7        0.41       -1.41      1.49 o 
  -2   7   7        3.07        2.94      1.63 o 
  -1   7   7       26.18       25.19      2.28 o 
   0   7   7       30.80       29.03      3.25 o 
   1   7   7       24.21       23.42      3.14 o 
   2   7   7        0.23       -0.89      1.94 o 
   3   7   7        6.77        9.40      2.85 o 
   4   7   7       10.04        5.34      2.74 o 
   5   7   7        2.56       -0.98      2.25 o 
   6   7   7       16.71       16.53      4.22 o 
   7   7   7       33.23       33.62     10.74 o 
   8   7   7        0.70        3.83      3.55 o 
   9   7   7        4.04       -0.32      3.22 o 
  -8   8   7        2.24       -0.89      3.58 o 
  -7   8   7       14.15       16.52      3.95 o 
  -6   8   7       78.59       88.90      5.08 o 
  -5   8   7       11.52        7.18      3.31 o 
  -4   8   7        0.90       -1.57      4.25 o 
  -3   8   7        4.80        4.05      3.04 o 
  -2   8   7        2.10        2.10      2.16 o 
  -1   8   7        1.25        0.46      2.06 o 
   0   8   7        2.21        1.83      2.39 o 
   1   8   7        0.41       -2.66      2.71 o 
   2   8   7        1.54        1.00      3.31 o 
   3   8   7        5.15        7.28      3.55 o 
   4   8   7        0.12       -4.70      3.13 o 
   5   8   7        2.39        1.14      3.44 o 
 -18   0   8        0.05       -0.39      3.63 o 
 -17   0   8      103.01      104.51      6.64 o 
 -16   0   8       45.05       63.70     12.53 o 
 -15   0   8        0.86       -2.91      4.25 o 
 -14   0   8       27.90       28.53      3.10 o 
 -13   0   8      191.83      186.62      5.93 o 
 -12   0   8      128.59      116.57      5.23 o 
 -11   0   8      467.33      428.27      9.29 o 
 -10   0   8       37.34       41.38      2.89 o 
  -9   0   8      684.86      639.63     12.04 o 
  -8   0   8      382.90      342.39      7.38 o 
  -7   0   8       40.66       34.79      7.38 o 
  -6   0   8      420.12      415.77      8.24 o 
  -5   0   8     1761.42     1595.65     29.17 o 
  -4   0   8     2535.41     3059.26     47.96 o 
  -3   0   8     6292.62     6530.12    100.05 o 
  -2   0   8      724.12      875.72     18.21 o 
  -1   0   8     1195.26     1213.52     19.89 o 
   0   0   8      322.66      334.18      6.63 o 
   1   0   8      568.14      565.76     22.59 o 
   2   0   8        2.26        3.84      1.36 o 
   3   0   8     1608.10     1612.49     31.95 o 
   4   0   8      257.76      183.37      4.54 o 
   5   0   8       24.08       36.65      2.35 o 
   6   0   8       16.54       39.90      2.39 o 
   7   0   8      116.26      132.36      4.03 o 
   8   0   8      281.29      326.61     14.32 o 
   9   0   8      166.26      129.75      9.40 o 
  10   0   8       13.28       13.42      4.92 o 
  11   0   8        6.86       13.42      5.37 o 
  12   0   8        9.31       12.53      5.37 o 
  13   0   8       19.77       21.03      6.26 o 
  14   0   8       48.28       60.85      8.95 o 
  15   0   8       16.17       21.48      7.16 o 
 -18   1   8        7.39       10.19      4.19 o 
 -17   1   8        1.74       -1.58      3.54 o 
 -16   1   8       34.20       40.25      3.96 o 
 -15   1   8      163.17      153.20      5.02 o 
 -14   1   8       28.61       23.34      2.61 o 
 -13   1   8       30.30       38.86      2.79 o 
 -12   1   8       20.00       16.04      1.79 o 
 -11   1   8      279.01      283.06      5.08 o 
 -10   1   8      409.89      408.88      6.32 o 
  -9   1   8       47.19       41.49      1.99 o 
  -8   1   8        5.58        5.38      1.12 o 
  -7   1   8      221.08      201.61      3.59 o 
  -6   1   8      242.46      246.04      4.24 o 
  -5   1   8       55.52       53.78      1.74 o 
  -4   1   8     1308.87     1358.65     18.37 o 
  -3   1   8     1288.89     1420.21     16.34 o 
  -2   1   8      163.81      182.36      3.09 o 
  -1   1   8       93.90       92.79      2.25 o 
   0   1   8       40.07       37.42      1.39 o 
   1   1   8      229.99      232.13      3.98 o 
   2   1   8      269.31      299.14      4.37 o 
   3   1   8        0.32       -0.52      0.86 o 
   4   1   8       45.73       35.09      1.39 o 
   5   1   8       11.26       20.39      1.21 o 
   6   1   8        5.92        2.18      1.38 o 
   7   1   8        4.35        1.79      1.39 o 
   8   1   8        0.53       -0.32      1.22 o 
   9   1   8        4.18        0.94      2.21 o 
  10   1   8        1.21       -0.42      2.99 o 
  11   1   8        3.92        7.83      6.93 o 
  12   1   8       30.40       37.08      4.71 o 
  13   1   8        6.47        8.50      3.80 o 
  14   1   8       18.05       14.54      4.40 o 
  15   1   8       22.60       35.63      5.53 o 
 -18   2   8        2.59        1.99      3.76 o 
 -17   2   8       20.82       17.72      4.43 o 
 -16   2   8       92.75      110.90      5.33 o 
 -15   2   8      132.75      140.86      4.80 o 
 -14   2   8       84.06       82.66      3.83 o 
 -13   2   8       17.14        9.83      2.17 o 
 -12   2   8      134.52      147.08      4.53 o 
 -11   2   8       15.99       14.67      1.99 o 
 -10   2   8      558.26      548.66      8.72 o 
  -9   2   8      512.78      485.24      7.76 o 
  -8   2   8      520.59      485.46      7.76 o 
  -7   2   8        1.79        2.99      1.62 o 
  -6   2   8       35.77       32.99      1.62 o 
  -5   2   8        3.35        0.50      0.83 o 
  -4   2   8      501.47      458.96      6.96 o 
  -3   2   8      105.81       85.92      2.33 o 
  -2   2   8      802.84      899.18     11.86 o 
  -1   2   8      322.84      367.31      5.14 o 
   0   2   8      755.23      716.06      8.84 o 
   1   2   8      413.60      390.88      5.00 o 
   2   2   8       21.07       21.27      1.18 o 
   3   2   8       13.65       13.46      0.98 o 
   4   2   8       72.48       67.98      2.13 o 
   5   2   8       71.43       67.22      2.90 o 
   6   2   8       10.99       14.52      1.90 o 
   7   2   8       25.49       30.68      2.36 o 
   8   2   8       74.31       61.69      3.13 o 
   9   2   8       91.47       89.89      3.48 o 
  10   2   8        7.22        4.47      2.46 o 
  11   2   8       13.41       15.07      2.99 o 
  12   2   8       23.40       30.70      5.37 o 
  13   2   8       35.59       42.93      5.21 o 
  14   2   8        3.36        4.80      3.87 o 
  15   2   8        0.12       -3.26      3.95 o 
 -17   3   8       27.87       28.02      6.71 o 
 -16   3   8       36.92       41.44      4.07 o 
 -15   3   8        0.44        0.45      2.32 o 
 -14   3   8        4.28        3.83      2.40 o 
 -13   3   8        0.17        1.83      1.84 o 
 -12   3   8        4.31        3.05      1.89 o 
 -11   3   8        0.97        0.41      1.65 o 
 -10   3   8       12.14        7.64      2.07 o 
  -9   3   8       76.49       76.51      3.02 o 
  -8   3   8       16.44       17.31      1.74 o 
  -7   3   8       27.80       26.35      1.85 o 
  -6   3   8       81.11       75.84      2.57 o 
  -5   3   8      115.42      114.05      3.14 o 
  -4   3   8      316.44      299.55      5.27 o 
  -3   3   8      321.04      296.98      5.18 o 
  -2   3   8     1082.68     1178.34     15.52 o 
  -1   3   8      111.14      114.58      2.63 o 
   0   3   8        6.81        6.63      1.04 o 
   1   3   8       73.74       70.22      1.81 o 
   2   3   8     1097.11     1155.05     13.95 o 
   3   3   8       36.36       36.79      1.91 o 
   4   3   8        7.11        9.72      1.75 o 
   5   3   8       28.66       30.59      2.76 o 
   6   3   8       12.36        9.84      1.78 o 
   7   3   8       40.93       48.58      2.94 o 
   8   3   8       76.22       75.16      3.62 o 
   9   3   8      119.76      111.75      4.08 o 
  10   3   8       40.86       43.54      3.08 o 
  11   3   8        5.22        8.74      2.78 o 
  12   3   8        0.20       -2.76      2.62 o 
  13   3   8       20.23       24.01      4.60 o 
  14   3   8       26.34       43.39      6.04 o 
 -16   4   8       29.91       22.03      3.61 o 
 -15   4   8       11.32       18.42      3.34 o 
 -14   4   8        1.68        0.77      2.49 o 
 -13   4   8       20.63       21.59      2.92 o 
 -12   4   8       40.83       45.30      3.62 o 
 -11   4   8        3.71        1.68      1.79 o 
 -10   4   8       37.49       38.62      2.83 o 
  -9   4   8      250.53      251.48      5.35 o 
  -8   4   8      906.12      851.02     12.36 o 
  -7   4   8        3.79        5.08      1.91 o 
  -6   4   8        9.63        8.90      1.56 o 
  -5   4   8      156.98      142.21      3.75 o 
  -4   4   8      271.11      275.99      5.26 o 
  -3   4   8       46.48       45.23      2.50 o 
  -2   4   8        8.27        9.17      1.37 o 
  -1   4   8        9.64       14.66      1.36 o 
   0   4   8       73.29       70.38      3.12 o 
   1   4   8      186.07      195.66      4.68 o 
   2   4   8        5.42        4.13      1.25 o 
   3   4   8       47.02       56.41      4.21 o 
   4   4   8      198.86      207.24      5.91 o 
   5   4   8       16.79       15.18      2.12 o 
   6   4   8       16.36       14.63      2.08 o 
   7   4   8       30.30       30.74      4.26 o 
   8   4   8      228.61      221.62      5.74 o 
   9   4   8       14.32       12.37      2.27 o 
  10   4   8        0.25       -0.14      1.90 o 
  11   4   8        9.95       11.93      2.38 o 
  12   4   8        5.20        3.76      2.91 o 
  13   4   8       19.98       27.23      3.72 o 
 -15   5   8       10.51       11.27      3.26 o 
 -14   5   8        0.71       -0.85      2.40 o 
 -13   5   8        6.03        1.76      2.40 o 
 -12   5   8        0.47        1.74      2.14 o 
 -11   5   8       27.63       30.24      3.31 o 
 -10   5   8        0.98       -2.14      1.88 o 
  -9   5   8        6.19        6.93      1.99 o 
  -8   5   8        0.25        1.80      1.80 o 
  -7   5   8       41.06       47.51      2.63 o 
  -6   5   8       24.99       22.49      2.02 o 
  -5   5   8      183.50      183.49      4.48 o 
  -4   5   8        0.70       -0.08      1.19 o 
  -3   5   8        1.16        2.21      1.19 o 
  -2   5   8       10.01       12.79      2.70 o 
  -1   5   8      110.81      120.14      3.46 o 
   0   5   8        3.64        2.71      1.07 o 
   1   5   8       78.73       89.86      3.43 o 
   2   5   8       34.95       31.32      2.88 o 
   3   5   8       12.83       10.67      2.09 o 
   4   5   8        6.53        8.22      2.09 o 
   5   5   8        0.77        0.65      1.82 o 
   6   5   8        0.05       -2.97      1.98 o 
   7   5   8       16.83       14.81      3.91 o 
   8   5   8        5.60        6.44      2.35 o 
   9   5   8       11.49       12.19      2.52 o 
  10   5   8        6.41        6.02      2.43 o 
  11   5   8        0.40        4.37      2.56 o 
  12   5   8        2.31        1.59      2.69 o 
 -13   6   8        2.21       -2.34      2.37 o 
 -12   6   8        7.74        6.94      3.32 o 
 -11   6   8       10.52        9.66      3.42 o 
 -10   6   8       31.00       33.62      3.34 o 
  -9   6   8        0.02       -0.04      2.01 o 
  -8   6   8       95.01       97.08      4.65 o 
  -7   6   8      297.00      285.85      6.82 o 
  -6   6   8        0.42        0.24      1.58 o 
  -5   6   8       94.34       94.26      3.41 o 
  -4   6   8       19.61       20.39      2.29 o 
  -3   6   8        0.02        0.31      1.38 o 
  -2   6   8        0.12       -1.32      1.26 o 
  -1   6   8        1.08       -0.19      1.36 o 
   0   6   8        2.86        2.52      2.07 o 
   1   6   8        9.19        8.48      2.03 o 
   2   6   8        0.01        0.52      1.85 o 
   3   6   8        8.73        8.64      2.25 o 
   4   6   8        0.55       -2.78      1.98 o 
   5   6   8        7.79        3.91      2.21 o 
   6   6   8       10.63        7.38      2.48 o 
   7   6   8       85.46       86.07      4.77 o 
   8   6   8        7.00        8.48      2.61 o 
   9   6   8        6.92        7.35      2.48 o 
  10   6   8        6.36        6.86      2.70 o 
  11   6   8       10.94        8.79      3.52 o 
 -11   7   8        2.28        1.46      2.56 o 
 -10   7   8        1.77       -2.24      2.32 o 
  -9   7   8        0.01       -1.93      2.23 o 
  -8   7   8        0.04       -0.24      2.14 o 
  -7   7   8        1.11       -3.03      3.03 o 
  -6   7   8        4.17        3.38      3.80 o 
  -5   7   8       15.65       18.45      3.84 o 
  -4   7   8        5.62        9.92      2.20 o 
  -3   7   8        3.61        0.20      1.61 o 
  -2   7   8        1.36       -0.82      1.53 o 
  -1   7   8       36.32       40.90      3.93 o 
   0   7   8        4.20       -0.27      1.80 o 
   1   7   8       20.91       23.42      3.14 o 
   2   7   8       11.34        3.59      2.48 o 
   3   7   8       29.48       32.66      3.60 o 
   4   7   8       13.54        4.10      5.15 o 
   5   7   8        2.62       -2.11      2.25 o 
   6   7   8        7.36        5.85      2.63 o 
   7   7   8       32.99       32.49      3.54 o 
   8   7   8        2.05        2.77      3.31 o 
  -7   8   8        2.03        2.91      3.16 o 
  -6   8   8       34.14       47.64     18.79 o 
  -5   8   8        5.72        7.16      4.03 o 
  -4   8   8       10.80       11.02      4.25 o 
  -3   8   8        0.22       -1.44      1.80 o 
  -2   8   8        0.03       -1.37      2.06 o 
  -1   8   8        2.68        2.89      2.16 o 
   0   8   8        0.61       -0.45      2.08 o 
   1   8   8        0.35       -0.03      2.04 o 
   2   8   8        0.09       -4.04      2.69 o 
   3   8   8        0.03       -3.58      2.98 o 
   4   8   8        1.86       -2.02      3.55 o 
 -18   1   9        0.33       -5.32      3.55 o 
 -17   1   9       35.41       45.51      4.30 o 
 -16   1   9      103.13      105.87      5.17 o 
 -15   1   9        2.25       -0.95      2.71 o 
 -14   1   9       16.66       13.52      2.34 o 
 -13   1   9      394.12      405.04      7.39 o 
 -12   1   9       31.15       32.98      2.47 o 
 -11   1   9      170.36      160.41      3.76 o 
 -10   1   9        2.96        1.71      1.46 o 
  -9   1   9       84.95       75.33      2.53 o 
  -8   1   9      247.50      211.35      3.96 o 
  -7   1   9      490.41      480.86      6.70 o 
  -6   1   9        1.20       -0.52      0.84 o 
  -5   1   9       75.73       63.57      1.95 o 
  -4   1   9     2274.36     2292.20     25.78 o 
  -3   1   9      280.86      315.98      4.67 o 
  -2   1   9     1992.14     2014.27     23.61 o 
  -1   1   9      456.88      408.65      6.21 o 
   0   1   9      244.60      226.87      3.69 o 
   1   1   9      776.30      795.40      9.83 o 
   2   1   9       57.72       68.38      2.02 o 
   3   1   9       48.93       62.15      1.99 o 
   4   1   9      156.58      146.73      3.01 o 
   5   1   9        2.01        2.56      1.19 o 
   6   1   9       84.80      101.81      8.95 o 
   7   1   9       14.24       15.79      1.98 o 
   8   1   9       91.88       75.49      2.79 o 
   9   1   9       31.90       33.49      3.09 o 
  10   1   9        1.53        0.66      2.99 o 
  11   1   9       65.70       69.58      5.67 o 
  12   1   9       29.50       28.88      4.40 o 
  13   1   9       52.31       61.52      6.49 o 
  14   1   9       11.52       13.92      5.59 o 
  15   1   9        3.70       -1.66      3.76 o 
 -17   2   9        1.17        3.36      3.80 o 
 -16   2   9       24.88       32.01      3.18 o 
 -15   2   9        1.62       -0.18      2.00 o 
 -14   2   9        3.84        4.87      2.17 o 
 -13   2   9       23.73       27.08      2.67 o 
 -12   2   9       87.32       84.05      3.28 o 
 -11   2   9      104.38       94.82      3.36 o 
 -10   2   9     1932.54     1907.72     24.73 o 
  -9   2   9      404.38      388.50      6.76 o 
  -8   2   9      179.89      164.78      3.99 o 
  -7   2   9        8.63        9.15      1.48 o 
  -6   2   9       80.19       91.18      2.81 o 
  -5   2   9      843.77      890.35     12.28 o 
  -4   2   9      130.05      133.66      3.22 o 
  -3   2   9       51.66       54.14      1.69 o 
  -2   2   9      116.44      128.57      2.86 o 
  -1   2   9       75.24       64.12      1.91 o 
   0   2   9      373.77      401.45      5.60 o 
   1   2   9        1.47        0.56      0.95 o 
   2   2   9        2.76        6.50      1.11 o 
   3   2   9       50.87       56.97      2.06 o 
   4   2   9       38.62       47.03      1.94 o 
   5   2   9        0.04       -1.22      1.16 o 
   6   2   9       15.29       14.58      2.13 o 
   7   2   9        1.78       -1.37      1.36 o 
   8   2   9       27.38       20.68      1.98 o 
   9   2   9       37.54       31.25      3.25 o 
  10   2   9        5.16        0.82      2.25 o 
  11   2   9        2.85        2.39      3.31 o 
  12   2   9        0.98       -0.47      4.25 o 
  13   2   9       23.67       36.56      7.61 o 
  14   2   9        2.81        5.33      4.08 o 
 -17   3   9       14.84        7.20      3.14 o 
 -16   3   9       14.23       22.16      3.42 o 
 -15   3   9        9.42        8.02      2.75 o 
 -14   3   9       27.75       28.95      2.83 o 
 -13   3   9       11.03       11.64      2.34 o 
 -12   3   9      343.82      347.30      7.60 o 
 -11   3   9        2.38        1.34      1.67 o 
 -10   3   9       34.57       32.27      2.72 o 
  -9   3   9       27.66       28.86      2.48 o 
  -8   3   9        6.31        6.79      1.60 o 
  -7   3   9       42.15       40.68      2.24 o 
  -6   3   9      175.71      180.37      4.07 o 
  -5   3   9      745.48      766.05     11.00 o 
  -4   3   9       31.77       32.61      1.90 o 
  -3   3   9       12.00       11.92      1.33 o 
  -2   3   9       18.83       31.53      1.85 o 
  -1   3   9      507.84      532.09      8.05 o 
   0   3   9      154.33      146.82      3.37 o 
   1   3   9      127.08      123.10      3.25 o 
   2   3   9      169.83      182.62      3.61 o 
   3   3   9        3.54        0.61      1.23 o 
   4   3   9        9.51       11.17      1.59 o 
   5   3   9        0.62       -1.07      1.25 o 
   6   3   9        8.22        9.68      1.96 o 
   7   3   9        7.05        6.71      1.57 o 
   8   3   9        2.00       -1.38      1.56 o 
   9   3   9        1.12       -1.24      1.80 o 
  10   3   9       20.04       23.96      2.52 o 
  11   3   9        5.85        4.26      2.61 o 
  12   3   9       14.85       11.81      2.99 o 
  13   3   9       22.41       23.90      6.49 o 
  14   3   9        2.89        5.39      3.87 o 
 -16   4   9        0.30       -1.97      2.82 o 
 -15   4   9       38.46       47.25      4.12 o 
 -14   4   9        2.17       -3.21      2.14 o 
 -13   4   9        1.42        2.62      2.40 o 
 -12   4   9        3.53        1.87      1.82 o 
 -11   4   9        0.16        0.08      1.77 o 
 -10   4   9       76.32       80.54      3.62 o 
  -9   4   9      406.32      381.23      6.91 o 
  -8   4   9      754.37      723.31     11.00 o 
  -7   4   9      245.13      234.66      4.99 o 
  -6   4   9      135.95      127.82      3.57 o 
  -5   4   9        3.34        2.80      1.36 o 
  -4   4   9       45.18       49.79      2.37 o 
  -3   4   9      120.73      122.34      3.69 o 
  -2   4   9        5.95        4.29      1.65 o 
  -1   4   9       22.50       27.95      2.40 o 
   0   4   9        0.15        1.00      1.44 o 
   1   4   9      115.79      115.89      3.26 o 
   2   4   9       18.17       25.31      2.26 o 
   3   4   9        0.85       -2.04      1.36 o 
   4   4   9        0.01       -2.68      1.90 o 
   5   4   9       15.92       15.05      3.52 o 
   6   4   9        6.75        2.99      1.94 o 
   7   4   9        1.00       -0.36      1.74 o 
   8   4   9       27.38       30.16      2.80 o 
   9   4   9       71.46       73.31      3.71 o 
  10   4   9       54.63       45.96      3.25 o 
  11   4   9       19.05       16.58      3.62 o 
  12   4   9        0.75        0.41      2.61 o 
  13   4   9        0.01        1.18      3.31 o 
 -15   5   9       14.74       19.36      3.62 o 
 -14   5   9        2.87       -0.73      4.50 o 
 -13   5   9       34.38       42.96      3.78 o 
 -12   5   9       37.19       40.40      3.62 o 
 -11   5   9        0.40       -1.41      2.03 o 
 -10   5   9        6.68        3.70      2.07 o 
  -9   5   9       41.07       42.49      3.00 o 
  -8   5   9       28.10       32.29      2.43 o 
  -7   5   9       37.10       41.57      2.59 o 
  -6   5   9        0.17       -1.80      1.34 o 
  -5   5   9       63.31       63.56      3.31 o 
  -4   5   9        0.42        2.84      1.31 o 
  -3   5   9        6.96        8.21      1.76 o 
  -2   5   9       32.51       36.26      2.73 o 
  -1   5   9        0.51       -0.58      1.23 o 
   0   5   9      329.24      345.23      7.49 o 
   1   5   9       88.81       93.23      3.71 o 
   2   5   9       58.44       69.55      5.23 o 
   3   5   9      111.29      115.36      4.16 o 
   4   5   9       24.52       25.96      2.88 o 
   5   5   9        9.62       10.94      2.35 o 
   6   5   9        0.40       -1.65      2.39 o 
   7   5   9       48.96       53.16      3.86 o 
   8   5   9        0.62       -1.65      2.35 o 
   9   5   9        3.44        1.40      2.13 o 
  10   5   9        0.10       -2.98      1.98 o 
  11   5   9        0.04       -1.03      2.25 o 
  12   5   9       31.68       27.24      3.99 o 
 -13   6   9        8.58        5.95      5.30 o 
 -12   6   9        0.36       -0.78      2.49 o 
 -11   6   9        1.68        0.86      2.23 o 
 -10   6   9        1.07        1.09      2.23 o 
  -9   6   9       24.12       23.72      3.01 o 
  -8   6   9        3.75        3.46      2.19 o 
  -7   6   9      112.37      128.41      4.68 o 
  -6   6   9        0.08       -2.30      1.53 o 
  -5   6   9        0.08        0.21      1.48 o 
  -4   6   9        0.55       -2.28      1.60 o 
  -3   6   9        0.02       -0.24      1.42 o 
  -2   6   9        1.33       -0.55      1.37 o 
  -1   6   9        7.60        8.42      1.67 o 
   0   6   9        0.02        0.10      1.74 o 
   1   6   9        0.75        0.67      1.70 o 
   2   6   9        4.31       -0.12      1.61 o 
   3   6   9        0.01        0.11      1.67 o 
   4   6   9        3.48        6.80      2.52 o 
   5   6   9        0.05       -2.82      1.88 o 
   6   6   9        5.47        9.43      2.73 o 
   7   6   9       17.83       17.99      2.96 o 
   8   6   9       12.40        7.81      2.52 o 
   9   6   9        0.94        2.08      2.39 o 
  10   6   9       13.35       20.18      3.34 o 
 -10   7   9        2.84        1.54      2.66 o 
  -9   7   9        0.00       -3.21      2.14 o 
  -8   7   9        6.55        9.68      2.75 o 
  -7   7   9        1.21        0.24      2.68 o 
  -6   7   9       45.88       45.75      3.94 o 
  -5   7   9       10.99       11.41      2.31 o 
  -4   7   9        0.09        2.32      1.93 o 
  -3   7   9        0.39        0.44      1.63 o 
  -2   7   9        0.45        0.10      1.65 o 
  -1   7   9       43.68       48.22      3.55 o 
   0   7   9       24.31       24.86      2.76 o 
   1   7   9        0.85        0.75      1.90 o 
   2   7   9        0.09       -1.81      1.81 o 
   3   7   9       13.24       14.37      3.68 o 
   4   7   9       56.95       62.99      8.41 o 
   5   7   9        0.21       -3.73      2.49 o 
   6   7   9       19.09       16.29      3.24 o 
   7   7   9        2.67        2.40      2.59 o 
  -6   8   9       40.90       41.91      5.15 o 
  -5   8   9        1.85        4.96      3.31 o 
  -4   8   9        0.30        0.47      2.20 o 
  -3   8   9        2.43        1.10      3.75 o 
  -2   8   9        0.34        0.45      2.20 o 
  -1   8   9        1.13        1.34      2.24 o 
   0   8   9        1.09       -0.05      2.16 o 
   1   8   9        1.15        0.07      3.27 o 
   2   8   9        0.76       -2.70      2.01 o 
   3   8   9        1.70        1.45      2.10 o 
 -18   0  10       22.70       25.95      6.71 o 
 -17   0  10      144.99      178.07     12.08 o 
 -16   0  10      100.29       95.75      8.95 o 
 -15   0  10       50.26       52.07      4.90 o 
 -14   0  10       44.63       43.58      5.10 o 
 -13   0  10       75.13       82.59      4.30 o 
 -12   0  10      132.70      139.72      5.05 o 
 -11   0  10     3411.59     3215.30     51.66 o 
 -10   0  10     2774.37     2657.43     43.05 o 
  -9   0  10     2592.88     2431.61     48.56 o 
  -8   0  10        7.01        7.24      2.68 o 
  -7   0  10       47.90       49.32      5.61 o 
  -6   0  10      479.07      439.75      9.19 o 
  -5   0  10       75.47       59.51      2.76 o 
  -4   0  10       25.18       16.27      2.28 o 
  -3   0  10        0.21       -0.89      1.10 o 
  -2   0  10      655.77      591.97     10.96 o 
  -1   0  10     1370.51     1431.42     23.68 o 
   0   0  10       41.68       39.92      2.77 o 
   1   0  10       22.32       29.54      2.23 o 
   2   0  10       59.21       68.33      6.93 o 
   3   0  10       89.06      102.46      6.43 o 
   4   0  10      428.77      439.54      8.90 o 
   5   0  10      188.86      175.63      4.89 o 
   6   0  10        6.88        1.71      1.97 o 
   7   0  10      324.47      280.53     12.97 o 
   8   0  10        0.55        4.92      4.03 o 
   9   0  10        9.74        4.92      4.03 o 
  10   0  10       77.67       69.35      7.61 o 
  11   0  10       45.16       50.56      7.61 o 
  12   0  10        5.35        5.82      5.37 o 
  13   0  10        0.12        4.92      5.82 o 
  14   0  10       43.59       64.87      8.95 o 
 -18   1  10       16.24       19.94      4.26 o 
 -17   1  10        4.87        4.22      3.01 o 
 -16   1  10        0.30       -1.60      2.49 o 
 -15   1  10        1.70        7.05      2.24 o 
 -14   1  10       22.48       26.36      2.74 o 
 -13   1  10       48.24       52.48      3.14 o 
 -12   1  10       13.54       12.69      2.02 o 
 -11   1  10       29.97       29.93      2.40 o 
 -10   1  10       94.12      105.77      3.54 o 
  -9   1  10       45.83       46.35      2.21 o 
  -8   1  10        7.61        7.43      1.38 o 
  -7   1  10       87.64       93.60      2.59 o 
  -6   1  10      235.08      226.70      3.96 o 
  -5   1  10       25.90       31.75      1.56 o 
  -4   1  10      544.29      617.90      8.11 o 
  -3   1  10      889.66      974.90     11.89 o 
  -2   1  10      229.67      249.96      4.05 o 
  -1   1  10       20.77       23.42      1.36 o 
   0   1  10       13.91       10.60      1.17 o 
   1   1  10       32.24       31.16      1.52 o 
   2   1  10        3.45        4.52      1.23 o 
   3   1  10       10.24       14.04      1.32 o 
   4   1  10      103.62      111.83      3.10 o 
   5   1  10       76.93       82.58      2.76 o 
   6   1  10        5.34        2.61      3.71 o 
   7   1  10       54.83       41.94      5.20 o 
   8   1  10        5.87       15.05      3.62 o 
   9   1  10       12.91        8.63      3.31 o 
  10   1  10       13.74       24.04      4.11 o 
  11   1  10        0.13        2.28      4.03 o 
  12   1  10        5.06        6.11      3.63 o 
  13   1  10       29.09       35.98      5.21 o 
  14   1  10       15.21       29.24      6.26 o 
 -17   2  10       53.25       66.50      6.33 o 
 -16   2  10        4.84        4.05      2.40 o 
 -15   2  10        0.00        2.13      2.17 o 
 -14   2  10       37.56       40.52      3.29 o 
 -13   2  10        0.82       -1.25      1.89 o 
 -12   2  10      152.60      140.19      4.49 o 
 -11   2  10       28.43       34.01      2.46 o 
 -10   2  10        0.84        1.18      1.66 o 
  -9   2  10     1419.03     1292.65     17.57 o 
  -8   2  10      210.98      195.74      4.42 o 
  -7   2  10      377.20      346.60      6.16 o 
  -6   2  10      454.21      426.95      7.03 o 
  -5   2  10      124.76      138.27      3.46 o 
  -4   2  10      214.79      201.16      4.22 o 
  -3   2  10        7.62        8.07      1.33 o 
  -2   2  10      301.01      331.47      6.47 o 
  -1   2  10      114.75      115.60      2.55 o 
   0   2  10        0.07        0.36      0.89 o 
   1   2  10       11.53       11.61      1.17 o 
   2   2  10      246.88      267.53      4.94 o 
   3   2  10      157.74      145.02      3.50 o 
   4   2  10      124.46      115.01      3.25 o 
   5   2  10       40.18       33.26      2.15 o 
   6   2  10       16.86       16.76      2.57 o 
   7   2  10       66.82       81.47      3.06 o 
   8   2  10      168.13      158.32      4.14 o 
   9   2  10       23.29       21.39      2.99 o 
  10   2  10       11.35       20.72      2.99 o 
  11   2  10        0.50        5.17      5.15 o 
  12   2  10       31.13       37.25      4.84 o 
  13   2  10        0.00        4.15      3.95 o 
  14   2  10        8.37        5.02      4.25 o 
 -17   3  10       43.56       46.01      4.46 o 
 -16   3  10       58.84       65.10      4.82 o 
 -15   3  10       11.56       10.84      2.88 o 
 -14   3  10        8.81        9.34      2.34 o 
 -13   3  10       58.17       68.13      4.13 o 
 -12   3  10        0.44       -2.65      1.77 o 
 -11   3  10       14.60       13.10      1.99 o 
 -10   3  10        0.57       -2.18      1.45 o 
  -9   3  10       27.72       32.80      2.38 o 
  -8   3  10      238.22      222.77      4.87 o 
  -7   3  10       23.12       32.63      2.46 o 
  -6   3  10        0.08        0.65      1.30 o 
  -5   3  10      254.56      260.18      5.10 o 
  -4   3  10       78.91       80.71      2.80 o 
  -3   3  10       23.09       17.71      1.92 o 
  -2   3  10       58.89       68.94      2.45 o 
  -1   3  10        6.89        8.83      1.40 o 
   0   3  10      211.90      194.09      6.96 o 
   1   3  10      134.79      126.28      3.43 o 
   2   3  10      104.58       95.31      3.11 o 
   3   3  10        1.05       -0.40      1.25 o 
   4   3  10      190.65      193.31      4.61 o 
   5   3  10       25.94       20.83      2.00 o 
   6   3  10        0.11        2.02      1.77 o 
   7   3  10       50.10       43.63      2.54 o 
   8   3  10       61.32       57.62      2.91 o 
   9   3  10        0.02        1.29      1.62 o 
  10   3  10       37.29       36.14      2.65 o 
  11   3  10        0.22        0.08      2.52 o 
  12   3  10        0.38        2.44      3.31 o 
  13   3  10        6.71        9.98      4.08 o 
 -16   4  10       40.21       53.08      9.56 o 
 -15   4  10       27.48       28.28      3.68 o 
 -14   4  10       15.53       10.29      4.11 o 
 -13   4  10       43.84       40.98      3.24 o 
 -12   4  10       55.79       58.23      3.62 o 
 -11   4  10      108.42      104.48      4.12 o 
 -10   4  10        6.02       10.21      2.04 o 
  -9   4  10       24.36       28.99      2.29 o 
  -8   4  10      294.28      304.51      6.08 o 
  -7   4  10        0.02        0.07      1.44 o 
  -6   4  10        1.54        2.08      1.40 o 
  -5   4  10       82.29       87.90      3.08 o 
  -4   4  10       22.94       24.96      1.96 o 
  -3   4  10        0.40        0.07      1.24 o 
  -2   4  10        6.29        9.22      1.52 o 
  -1   4  10        2.41        2.79      1.48 o 
   0   4  10       26.18       39.21      2.68 o 
   1   4  10       29.73       37.54      2.42 o 
   2   4  10       19.37       21.77      2.26 o 
   3   4  10       14.69        8.51      1.91 o 
   4   4  10       18.24       18.06      2.26 o 
   5   4  10       39.23       38.21      4.28 o 
   6   4  10        0.08       -1.49      1.51 o 
   7   4  10        0.05       -2.16      1.54 o 
   8   4  10        3.55        0.19      2.28 o 
   9   4  10       21.52       24.60      2.97 o 
  10   4  10       29.07       34.59      3.07 o 
  11   4  10        0.57       -1.62      2.05 o 
  12   4  10       32.26       29.25      3.72 o 
 -14   5  10        1.10       -1.94      2.32 o 
 -13   5  10        1.49        3.59      2.40 o 
 -12   5  10       17.11       16.80      3.01 o 
 -11   5  10        0.80        1.39      1.93 o 
 -10   5  10        2.69        0.82      1.85 o 
  -9   5  10        1.49       -1.36      1.65 o 
  -8   5  10       24.70       26.61      2.25 o 
  -7   5  10       89.50       92.24      3.37 o 
  -6   5  10      112.90      112.59      3.53 o 
  -5   5  10        0.99        1.37      1.37 o 
  -4   5  10       36.17       36.98      2.74 o 
  -3   5  10       27.77       36.29      2.59 o 
  -2   5  10       16.18        7.08      2.20 o 
  -1   5  10       30.42       34.87      2.50 o 
   0   5  10        1.61        3.91      1.64 o 
   1   5  10       26.26       29.08      2.60 o 
   2   5  10      106.60      118.16      4.32 o 
   3   5  10      125.74      116.19      4.38 o 
   4   5  10        0.34       -2.24      2.00 o 
   5   5  10       37.37       34.62      3.22 o 
   6   5  10       11.12       10.78      2.56 o 
   7   5  10       31.86       34.27      3.40 o 
   8   5  10        0.89       -1.72      2.09 o 
   9   5  10        8.95       10.48      2.82 o 
  10   5  10        2.06       -0.77      2.20 o 
  11   5  10        9.64        3.84      2.66 o 
 -12   6  10        3.43        1.36      2.56 o 
 -11   6  10        7.62        7.43      3.23 o 
 -10   6  10        2.56        3.73      2.32 o 
  -9   6  10        0.06        0.61      1.88 o 
  -8   6  10       41.77       35.84      3.04 o 
  -7   6  10      141.38      146.58      4.34 o 
  -6   6  10        3.36        1.69      1.64 o 
  -5   6  10       35.50       36.73      2.97 o 
  -4   6  10        4.79        6.85      1.99 o 
  -3   6  10        4.01        0.66      1.72 o 
  -2   6  10        3.77        4.71      1.68 o 
  -1   6  10        2.44        4.98      1.85 o 
   0   6  10        0.51       -0.07      2.39 o 
   1   6  10        2.53        0.81      1.78 o 
   2   6  10        0.27       -2.42      1.61 o 
   3   6  10       51.74       47.43      5.62 o 
   4   6  10       35.14       40.58      3.81 o 
   5   6  10        5.82        4.84      2.55 o 
   6   6  10       15.21       14.13      2.52 o 
   7   6  10       24.71       23.70      3.33 o 
   8   6  10        1.64       -0.45      2.85 o 
   9   6  10        2.66       -0.26      2.35 o 
 -10   7  10        0.22       -2.28      2.40 o 
  -9   7  10        0.02       -0.60      2.32 o 
  -8   7  10        0.01       -0.28      2.37 o 
  -7   7  10        6.98       10.07      3.48 o 
  -6   7  10        0.03       -1.24      4.77 o 
  -5   7  10        0.25       -1.26      2.01 o 
  -4   7  10        5.98        7.36      2.37 o 
  -3   7  10        0.65       -0.18      1.86 o 
  -2   7  10        0.74       -2.69      1.79 o 
  -1   7  10       18.39       19.62      3.29 o 
   0   7  10       16.09       19.62      2.76 o 
   1   7  10        0.01       -3.10      2.07 o 
   2   7  10        0.29        0.56      1.92 o 
   3   7  10       21.93       22.80      2.87 o 
   4   7  10       55.59       62.60      4.91 o 
   5   7  10        5.80        6.82      4.09 o 
   6   7  10        0.03       -2.45      2.06 o 
  -5   8  10        3.67        4.94      5.15 o 
  -4   8  10        0.74       -2.18      2.88 o 
  -3   8  10        1.31       -2.22      2.66 o 
  -2   8  10        0.79        0.33      2.31 o 
  -1   8  10        0.65        0.87      2.31 o 
   0   8  10        0.00       -3.09      2.06 o 
   1   8  10        0.07       -1.36      2.24 o 
 -17   1  11      121.23      146.12      6.54 o 
 -16   1  11       11.36       13.26      2.68 o 
 -15   1  11       30.47       37.59      3.12 o 
 -14   1  11      223.36      240.36      5.64 o 
 -13   1  11       44.69       40.71      2.76 o 
 -12   1  11        1.66        0.60      1.70 o 
 -11   1  11      135.24      143.39      4.15 o 
 -10   1  11       26.36       24.93      2.23 o 
  -9   1  11      148.29      149.23      4.02 o 
  -8   1  11       31.13       36.45      2.25 o 
  -7   1  11       31.86       45.32      2.01 o 
  -6   1  11      189.31      187.12      3.68 o 
  -5   1  11       39.45       28.17      1.56 o 
  -4   1  11       75.27       67.62      2.15 o 
  -3   1  11        2.04        1.05      1.09 o 
  -2   1  11        0.41        0.76      0.92 o 
  -1   1  11      116.51      111.16      2.67 o 
   0   1  11      607.43      574.37      7.75 o 
   1   1  11      172.33      199.40      3.72 o 
   2   1  11       48.58       55.32      2.33 o 
   3   1  11        2.58        2.13      1.20 o 
   4   1  11       71.76       71.50      2.75 o 
   5   1  11        1.43       -0.18      1.57 o 
   6   1  11       10.64       26.15      4.70 o 
   7   1  11       10.59        7.26      1.99 o 
   8   1  11       99.73       84.83      5.53 o 
   9   1  11       16.48       12.68      7.61 o 
  10   1  11       29.77       32.53      7.61 o 
  11   1  11        9.78        5.59      4.70 o 
  12   1  11        6.90        2.26      3.63 o 
  13   1  11       22.50       32.96      5.38 o 
  14   1  11        0.02       -1.00      8.28 o 
 -17   2  11        9.89       17.82      3.29 o 
 -16   2  11        1.01       -0.92      2.22 o 
 -15   2  11        0.27       -0.61      2.12 o 
 -14   2  11        1.59        1.61      2.06 o 
 -13   2  11      141.34      136.79      4.74 o 
 -12   2  11      640.47      616.61     10.08 o 
 -11   2  11      124.64      122.96      3.87 o 
 -10   2  11      825.72      797.20     11.96 o 
  -9   2  11      306.39      302.44      5.99 o 
  -8   2  11      192.66      191.90      5.95 o 
  -7   2  11        4.71        5.10      1.53 o 
  -6   2  11        6.66        9.73      1.58 o 
  -5   2  11       53.77       52.54      2.41 o 
  -4   2  11       69.25       86.58      2.84 o 
  -3   2  11       44.85       49.11      2.28 o 
  -2   2  11      265.89      280.96      5.96 o 
  -1   2  11        6.32        1.85      1.39 o 
   0   2  11        4.80        5.63      1.15 o 
   1   2  11       22.62       34.88      1.88 o 
   2   2  11      247.59      244.02      4.85 o 
   3   2  11       66.09       60.12      2.53 o 
   4   2  11       57.58       67.39      3.06 o 
   5   2  11       74.88       85.99      3.98 o 
   6   2  11      150.15      129.02      4.19 o 
   7   2  11        0.38       -0.86      1.53 o 
   8   2  11      307.25      289.18      8.02 o 
   9   2  11       65.90       59.82      4.12 o 
  10   2  11       15.47       22.35      3.95 o 
  11   2  11       19.84       14.62      3.76 o 
  12   2  11        1.77        0.26      4.70 o 
  13   2  11       39.02       50.62      6.04 o 
 -16   3  11       39.44       42.01      4.13 o 
 -15   3  11       15.56       12.88      2.72 o 
 -14   3  11       65.47       77.72      4.20 o 
 -13   3  11       31.44       35.20      3.01 o 
 -12   3  11        8.15       10.79      2.27 o 
 -11   3  11        3.99        2.01      1.68 o 
 -10   3  11       27.41       29.11      2.35 o 
  -9   3  11      145.29      139.68      3.96 o 
  -8   3  11      108.54      109.06      3.50 o 
  -7   3  11        0.41       -1.07      1.63 o 
  -6   3  11       43.18       48.75      2.50 o 
  -5   3  11      321.93      334.27      6.11 o 
  -4   3  11       24.51       31.28      2.14 o 
  -3   3  11      147.14      153.65      4.38 o 
  -2   3  11        6.91        6.49      1.48 o 
  -1   3  11       71.17       68.36      2.55 o 
   0   3  11        8.67        6.71      1.77 o 
   1   3  11      330.45      326.27      6.86 o 
   2   3  11      539.29      555.52      9.76 o 
   3   3  11       27.55       31.91      2.52 o 
   4   3  11       34.43       35.42      2.63 o 
   5   3  11        1.34       -0.12      1.33 o 
   6   3  11       26.07       36.70      2.95 o 
   7   3  11       60.07       67.75      3.09 o 
   8   3  11       52.91       51.64      2.90 o 
   9   3  11        0.25       -2.32      1.55 o 
  10   3  11        1.33       -3.35      2.35 o 
  11   3  11       56.70       57.06      4.59 o 
  12   3  11        0.10        0.62      3.55 o 
  13   3  11       15.31       31.51      5.16 o 
 -15   4  11        2.75        1.32      2.73 o 
 -14   4  11       35.22       32.00      4.27 o 
 -13   4  11      102.41      109.58      4.83 o 
 -12   4  11        8.36       10.75      2.31 o 
 -11   4  11      129.62      138.44      4.74 o 
 -10   4  11        6.83        3.54      1.80 o 
  -9   4  11       45.90       50.67      2.82 o 
  -8   4  11      186.04      178.53      4.47 o 
  -7   4  11       27.21       34.50      2.60 o 
  -6   4  11       28.85       28.84      2.15 o 
  -5   4  11        3.88        5.72      1.50 o 
  -4   4  11       48.42       53.06      2.49 o 
  -3   4  11        8.40        9.02      1.57 o 
  -2   4  11       77.38       79.99      3.42 o 
  -1   4  11        2.50        1.53      1.60 o 
   0   4  11       20.06       20.66      2.56 o 
   1   4  11       46.54       59.77      2.72 o 
   2   4  11       11.80       14.61      2.08 o 
   3   4  11      264.78      266.79      6.41 o 
   4   4  11        0.08       -2.75      3.16 o 
   5   4  11      147.86      130.48      4.38 o 
   6   4  11        4.29        7.42      2.06 o 
   7   4  11        7.40        2.43      1.91 o 
   8   4  11        0.85       -0.13      1.76 o 
   9   4  11       28.35       27.99      3.04 o 
  10   4  11       14.14        8.81      2.38 o 
  11   4  11        3.55       -1.88      6.71 o 
  12   4  11        3.47        4.36      4.25 o 
 -14   5  11        1.92        2.16      3.71 o 
 -13   5  11       30.63       37.46      3.70 o 
 -12   5  11        9.67       11.55      2.75 o 
 -11   5  11        0.19        0.79      1.96 o 
 -10   5  11        0.95       -1.15      2.26 o 
  -9   5  11       19.35       24.66      2.36 o 
  -8   5  11       15.64       15.55      2.12 o 
  -7   5  11        1.00        1.39      1.63 o 
  -6   5  11       75.99       78.93      3.20 o 
  -5   5  11       15.37       20.55      1.99 o 
  -4   5  11        1.97        0.15      2.41 o 
  -3   5  11        0.54       -2.20      1.46 o 
  -2   5  11        0.09       -0.91      1.74 o 
  -1   5  11       11.68        8.51      2.26 o 
   0   5  11        0.01       -0.45      1.61 o 
   1   5  11        0.20       -2.57      1.72 o 
   2   5  11      132.88      133.39      4.99 o 
   3   5  11      229.78      256.04      6.56 o 
   4   5  11        0.00       -1.55      2.13 o 
   5   5  11       23.33       22.87      3.55 o 
   6   5  11        8.51        9.09      2.27 o 
   7   5  11        0.50        2.88      1.96 o 
   8   5  11        0.94       -0.10      1.87 o 
   9   5  11        0.22       -2.07      1.91 o 
  10   5  11        3.08        0.13      2.03 o 
 -12   6  11        5.33        3.59      2.75 o 
 -11   6  11        1.84        0.30      2.32 o 
 -10   6  11        4.98        4.38      3.25 o 
  -9   6  11        8.50        8.93      2.29 o 
  -8   6  11        2.62        5.37      2.06 o 
  -7   6  11        1.76        1.68      1.75 o 
  -6   6  11        1.16       -2.13      1.91 o 
  -5   6  11       22.87       24.73      2.74 o 
  -4   6  11       23.48       27.91      3.37 o 
  -3   6  11        4.67        5.02      2.00 o 
  -2   6  11        0.88       -0.33      1.78 o 
  -1   6  11        3.08        4.06      2.06 o 
   0   6  11        9.55       11.04      2.31 o 
   1   6  11        0.33       -0.70      1.99 o 
   2   6  11        9.68       14.29      2.39 o 
   3   6  11       12.34       11.73      2.45 o 
   4   6  11       52.48       52.64      3.60 o 
   5   6  11       32.02       37.36      3.62 o 
   6   6  11       12.97        9.74      2.37 o 
   7   6  11        0.07       -0.21      2.51 o 
   8   6  11        4.08        5.06      2.16 o 
  -9   7  11        0.82       -1.79      2.32 o 
  -8   7  11        5.27       -0.34      5.82 o 
  -7   7  11        2.49        0.54      2.59 o 
  -6   7  11       18.39       20.37      2.84 o 
  -5   7  11        4.77        2.83      2.27 o 
  -4   7  11        9.97       14.01      2.60 o 
  -3   7  11        7.12        6.25      2.24 o 
  -2   7  11        0.65        3.94      4.20 o 
  -1   7  11        2.67        3.00      2.27 o 
   0   7  11        4.67        5.23      2.38 o 
   1   7  11        0.02       -1.04      2.00 o 
   2   7  11        3.51        1.67      2.17 o 
   3   7  11        0.76       -0.66      2.16 o 
   4   7  11       46.88       55.34      3.89 o 
   5   7  11        4.56        5.72      2.43 o 
 -17   0  12        8.20       15.21      5.82 o 
 -16   0  12       19.10       45.64      7.16 o 
 -15   0  12        0.35        0.67      2.85 o 
 -14   0  12       30.14       29.13      4.26 o 
 -13   0  12       26.65       26.90      3.95 o 
 -12   0  12        1.14        0.93      2.00 o 
 -11   0  12     1015.77      957.11     22.30 o 
 -10   0  12      572.17      505.96     13.60 o 
  -9   0  12      535.63      457.50     32.42 o 
  -8   0  12        4.44        3.71      1.94 o 
  -7   0  12       76.01       80.19      5.46 o 
  -6   0  12      171.22      152.00      4.80 o 
  -5   0  12      303.91      311.91      7.28 o 
  -4   0  12        4.51        6.61      1.72 o 
  -3   0  12       18.98       25.06      4.22 o 
  -2   0  12      736.92      709.99     13.08 o 
  -1   0  12        1.10        3.98      1.72 o 
   0   0  12       30.60       35.78      2.63 o 
   1   0  12      121.56       92.13      8.02 o 
   2   0  12        0.33       -0.04      1.08 o 
   3   0  12      522.25      472.82     10.94 o 
   4   0  12       98.02       78.22      4.90 o 
   5   0  12       16.21       19.59      2.99 o 
   6   0  12        6.00        2.24      3.58 o 
   7   0  12      637.74      532.42     20.13 o 
   8   0  12      422.30      400.88     17.00 o 
   9   0  12       76.98       88.14      8.50 o 
  10   0  12        3.45        3.58      4.92 o 
  11   0  12        7.69        8.50      5.37 o 
  12   0  12       70.74       84.11      9.40 o 
  13   0  12       23.94       31.32      7.61 o 
 -17   1  12       13.18       12.75      4.11 o 
 -16   1  12       18.06       24.29      4.46 o 
 -15   1  12        4.01        6.94      2.29 o 
 -14   1  12       14.62       20.21      2.43 o 
 -13   1  12        6.50        6.20      1.98 o 
 -12   1  12       42.24       48.31      2.90 o 
 -11   1  12       77.58       82.33      3.41 o 
 -10   1  12      244.74      234.11      5.80 o 
  -9   1  12       55.31       49.90      2.88 o 
  -8   1  12        5.13        3.68      1.60 o 
  -7   1  12       12.89        8.82      1.73 o 
  -6   1  12      140.95      137.91      3.72 o 
  -5   1  12      342.52      321.69      5.89 o 
  -4   1  12      238.41      252.25      4.42 o 
  -3   1  12      182.53      174.28      4.23 o 
  -2   1  12        0.00       -1.22      1.10 o 
  -1   1  12      539.72      484.39      6.93 o 
   0   1  12     1560.67     1533.95     18.14 o 
   1   1  12       32.47       39.92      1.98 o 
   2   1  12      170.32      166.50      4.26 o 
   3   1  12       38.63       40.07      2.61 o 
   4   1  12        4.61        2.38      1.50 o 
   5   1  12       21.11       28.09      4.39 o 
   6   1  12       22.73       22.87      5.16 o 
   7   1  12        9.24       11.63      3.16 o 
   8   1  12       42.54       33.94      7.16 o 
   9   1  12       15.20       17.30      5.82 o 
  10   1  12        2.52        4.70      3.16 o 
  11   1  12        1.62        2.00      4.92 o 
  12   1  12        0.78        4.16      6.49 o 
  13   1  12        1.41        5.62      5.37 o 
 -17   2  12       33.13       38.22      4.84 o 
 -16   2  12       50.54       55.61      3.86 o 
 -15   2  12       28.29       34.90      3.18 o 
 -14   2  12        2.95        1.03      2.04 o 
 -13   2  12       21.72       23.44      2.57 o 
 -12   2  12      500.48      510.81      8.96 o 
 -11   2  12      180.67      176.40      4.67 o 
 -10   2  12       29.68       41.48      2.65 o 
  -9   2  12      184.32      166.15      4.27 o 
  -8   2  12        5.83        1.57      1.60 o 
  -7   2  12       32.40       24.51      2.15 o 
  -6   2  12      117.05      119.40      3.54 o 
  -5   2  12       41.38       44.07      2.93 o 
  -4   2  12        2.58        1.85      1.35 o 
  -3   2  12        1.14       -1.21      1.23 o 
  -2   2  12      280.91      267.29      5.98 o 
  -1   2  12       72.93       73.38      2.85 o 
   0   2  12      124.85      104.67      3.23 o 
   1   2  12       98.21       99.98      3.57 o 
   2   2  12      111.98      100.60      3.53 o 
   3   2  12      182.66      173.57      4.14 o 
   4   2  12      292.28      290.19      6.48 o 
   5   2  12       10.91        6.82      2.03 o 
   6   2  12      220.24      206.98      8.46 o 
   7   2  12       28.06       24.20      2.61 o 
   8   2  12        3.23        0.61      2.09 o 
   9   2  12       22.48       25.35      4.26 o 
  10   2  12        2.87        7.08      3.44 o 
  11   2  12        3.83        6.34      3.76 o 
  12   2  12        0.03        4.88      5.82 o 
  13   2  12        1.06        0.89      5.15 o 
 -16   3  12       23.25       27.31      5.04 o 
 -15   3  12       26.84       31.26      3.30 o 
 -14   3  12        5.63        5.78      2.27 o 
 -13   3  12       24.24       28.94      2.96 o 
 -12   3  12       11.97       19.80      2.35 o 
 -11   3  12        4.43        6.61      1.89 o 
 -10   3  12        5.26        5.53      1.83 o 
  -9   3  12       19.70       21.38      2.18 o 
  -8   3  12        1.11       -0.46      2.28 o 
  -7   3  12       15.14       12.31      1.76 o 
  -6   3  12       85.65       87.60      3.19 o 
  -5   3  12       70.20       85.09      3.02 o 
  -4   3  12      106.88      106.36      3.31 o 
  -3   3  12        2.47        3.04      1.04 o 
  -2   3  12       71.28       77.11      2.88 o 
  -1   3  12        9.24        6.73      1.92 o 
   0   3  12      123.95      121.15      4.10 o 
   1   3  12      560.08      558.36     10.15 o 
   2   3  12      671.26      687.79     13.94 o 
   3   3  12      164.38      168.23      5.80 o 
   4   3  12       11.24       14.36      2.46 o 
   5   3  12       17.41       17.57      2.29 o 
   6   3  12        2.75       -0.11      1.74 o 
   7   3  12        0.05        1.83      1.70 o 
   8   3  12       17.02       19.62      2.31 o 
   9   3  12        0.59       -0.77      1.75 o 
  10   3  12        0.96        0.32      4.50 o 
  11   3  12        4.18        6.73      3.55 o 
  12   3  12        9.18       10.97      3.87 o 
 -15   4  12       45.44       55.54      4.84 o 
 -14   4  12       12.70        9.88      2.48 o 
 -13   4  12      132.08      128.18      4.86 o 
 -12   4  12       13.79       14.59      2.45 o 
 -11   4  12       47.22       57.72      3.51 o 
 -10   4  12       42.93       50.49      2.62 o 
  -9   4  12       37.16       36.00      2.52 o 
  -8   4  12       13.05        9.41      1.89 o 
  -7   4  12       33.18       35.23      2.48 o 
  -6   4  12       24.01       19.98      1.97 o 
  -5   4  12       33.03       29.98      2.91 o 
  -4   4  12       11.18       14.83      2.19 o 
  -3   4  12      178.73      183.79      5.17 o 
  -2   4  12        9.23        9.21      2.06 o 
  -1   4  12       37.94       40.50      2.87 o 
   0   4  12        2.59       -0.53      1.72 o 
   1   4  12        0.27       -2.82      1.88 o 
   2   4  12      336.87      323.52      8.74 o 
   3   4  12       89.41       89.12      3.87 o 
   4   4  12       24.82       24.53      2.60 o 
   5   4  12        1.44        1.07      1.76 o 
   6   4  12       32.89       38.09      3.04 o 
   7   4  12        1.14       -0.40      1.88 o 
   8   4  12        0.19       -0.46      1.91 o 
   9   4  12        0.59       -0.83      2.03 o 
  10   4  12       56.08       60.05      4.00 o 
  11   4  12        2.02       -2.07      6.71 o 
 -13   5  12       10.54        8.11      2.75 o 
 -12   5  12        0.84       -0.26      2.08 o 
 -11   5  12        1.32        1.78      1.96 o 
 -10   5  12        0.02       -1.91      1.76 o 
  -9   5  12        0.87       -1.42      1.66 o 
  -8   5  12       28.88       32.16      2.68 o 
  -7   5  12       10.24        7.98      2.01 o 
  -6   5  12       72.40       75.42      3.17 o 
  -5   5  12       53.59       57.04      3.74 o 
  -4   5  12       10.33        7.79      2.14 o 
  -3   5  12       12.15       13.57      2.29 o 
  -2   5  12       43.85       50.05      4.52 o 
  -1   5  12        0.94       -0.54      1.67 o 
   0   5  12        6.12        5.81      2.53 o 
   1   5  12       32.76       35.68      3.06 o 
   2   5  12       14.59       13.43      2.37 o 
   3   5  12      147.53      152.27      6.13 o 
   4   5  12        3.40        3.49      2.06 o 
   5   5  12       14.81       14.68      3.72 o 
   6   5  12        1.80       -0.39      1.90 o 
   7   5  12       10.65       11.10      3.01 o 
   8   5  12        1.32       -1.40      1.94 o 
   9   5  12        1.12       -1.91      3.36 o 
 -11   6  12        5.32        1.77      2.40 o 
 -10   6  12        0.48        1.97      2.08 o 
  -9   6  12        1.34        1.99      2.11 o 
  -8   6  12       11.15       10.06      2.13 o 
  -7   6  12        9.70        5.24      2.39 o 
  -6   6  12        2.89        6.11      2.22 o 
  -5   6  12        0.22        0.36      1.99 o 
  -4   6  12        0.87        2.54      2.00 o 
  -3   6  12        1.39       -2.10      1.72 o 
  -2   6  12        6.75        4.55      2.11 o 
  -1   6  12       11.77       15.05      2.97 o 
   0   6  12        7.75        7.78      2.27 o 
   1   6  12        0.42       -1.97      1.80 o 
   2   6  12        0.04       -2.55      1.90 o 
   3   6  12       50.69       53.86      3.75 o 
   4   6  12       96.60       94.73      4.47 o 
   5   6  12        4.32        2.13      2.08 o 
   6   6  12        6.26        5.68      2.22 o 
   7   6  12        0.77        1.45      2.14 o 
  -8   7  12        4.83        8.32      2.83 o 
  -7   7  12       17.84       19.90      3.50 o 
  -6   7  12        0.26       -0.07      2.16 o 
  -5   7  12        0.01        0.15      2.32 o 
  -4   7  12       19.23       20.36      2.96 o 
  -3   7  12       15.27       10.04      3.01 o 
  -2   7  12        8.85        3.02      2.93 o 
  -1   7  12        1.70        0.65      2.61 o 
   0   7  12        5.37        2.13      2.20 o 
   1   7  12        0.13       -1.37      2.20 o 
   2   7  12        4.04        5.03      2.54 o 
   3   7  12        0.03       -0.96      3.36 o 
   4   7  12        9.09       14.02      3.98 o 
 -17   1  13       58.45       60.90      6.01 o 
 -16   1  13        3.10        6.96      3.64 o 
 -15   1  13       57.50       74.80      4.13 o 
 -14   1  13       38.02       38.83      2.95 o 
 -13   1  13       11.93       10.28      2.59 o 
 -12   1  13        0.03       -1.19      1.76 o 
 -11   1  13      217.33      225.67      5.31 o 
 -10   1  13      185.11      185.33      4.69 o 
  -9   1  13       25.96       26.06      2.25 o 
  -8   1  13       16.55       20.50      2.21 o 
  -7   1  13      256.01      225.44      4.93 o 
  -6   1  13      178.34      156.78      4.11 o 
  -5   1  13        7.58        7.00      1.64 o 
  -4   1  13        2.19        0.42      1.39 o 
  -3   1  13        0.45       -1.14      1.04 o 
  -2   1  13        5.27        7.81      1.34 o 
  -1   1  13      553.20      548.09      7.77 o 
   0   1  13       40.61       38.78      2.15 o 
   1   1  13     2563.21     2529.51     28.92 o 
   2   1  13       91.15       82.33      2.77 o 
   3   1  13      183.62      189.92      5.30 o 
   4   1  13       23.48       34.12      2.61 o 
   5   1  13        6.41       12.84      2.12 o 
   6   1  13        6.03        3.99      2.23 o 
   7   1  13       34.41       27.48      3.80 o 
   8   1  13        0.08       -3.80      2.53 o 
   9   1  13        1.37       -0.64      2.99 o 
  10   1  13        7.50       10.07      3.80 o 
  11   1  13        0.24       -1.77      4.25 o 
  12   1  13        1.37        5.15      4.11 o 
 -16   2  13       14.15       26.71      3.24 o 
 -15   2  13        2.48       -1.97      2.58 o 
 -14   2  13        0.89        0.85      2.39 o 
 -13   2  13        0.62       -2.26      1.75 o 
 -12   2  13       43.16       50.20      3.02 o 
 -11   2  13        2.68        5.14      1.92 o 
 -10   2  13      182.58      179.25      4.66 o 
  -9   2  13       33.87       34.96      2.49 o 
  -8   2  13        4.03        4.74      1.70 o 
  -7   2  13       31.67       32.47      2.35 o 
  -6   2  13        3.65        3.27      1.55 o 
  -5   2  13       57.26       58.31      2.71 o 
  -4   2  13       56.68       62.66      3.76 o 
  -3   2  13       49.67       62.90      2.77 o 
  -2   2  13       80.51       86.47      4.55 o 
  -1   2  13        1.94       -0.10      1.44 o 
   0   2  13        0.03       -2.17      1.44 o 
   1   2  13      766.38      793.96     13.20 o 
   2   2  13      632.06      610.47     10.73 o 
   3   2  13       49.67       56.73      3.06 o 
   4   2  13       44.76       45.51      2.94 o 
   5   2  13       44.26       40.69      2.83 o 
   6   2  13       81.52       74.89      3.69 o 
   7   2  13        4.41        5.11      2.22 o 
   8   2  13        9.80        6.69      3.31 o 
   9   2  13       43.77       36.13      4.58 o 
  10   2  13        0.89        2.12      3.80 o 
  11   2  13       25.91       28.84      6.93 o 
  12   2  13        0.01       -1.48      3.63 o 
 -15   3  13        0.28       -0.77      2.81 o 
 -14   3  13       26.54       30.42      3.36 o 
 -13   3  13        2.09        0.74      2.04 o 
 -12   3  13       13.10       15.44      2.29 o 
 -11   3  13       11.37       13.74      2.15 o 
 -10   3  13        5.76        6.43      1.94 o 
  -9   3  13      113.95      116.05      3.80 o 
  -8   3  13        4.93        6.18      1.76 o 
  -7   3  13       56.24       56.99      2.82 o 
  -6   3  13       50.02       49.82      2.73 o 
  -5   3  13       13.21       16.35      1.96 o 
  -4   3  13        4.58        2.03      1.48 o 
  -3   3  13      134.11      124.01      4.28 o 
  -2   3  13      356.51      352.91      6.51 o 
  -1   3  13       10.72       12.68      2.21 o 
   0   3  13       82.97       96.15      3.88 o 
   1   3  13       52.29       48.61      3.10 o 
   2   3  13      223.87      229.19      6.88 o 
   3   3  13        2.69        4.40      2.21 o 
   4   3  13       67.35       72.05      4.18 o 
   5   3  13        0.00       -0.40      2.13 o 
   6   3  13        6.75        6.43      2.61 o 
   7   3  13       11.59        8.66      2.73 o 
   8   3  13        4.40        1.98      2.46 o 
   9   3  13        3.42       -3.49      2.98 o 
  10   3  13        1.26       -1.21      3.22 o 
  11   3  13        1.36        0.34      5.15 o 
 -14   4  13       76.30       87.75      4.53 o 
 -13   4  13      142.41      139.56      5.14 o 
 -12   4  13        7.31       10.32      2.35 o 
 -11   4  13       65.79       77.12      3.84 o 
 -10   4  13        8.66        8.68      2.04 o 
  -9   4  13        5.36        3.44      1.81 o 
  -8   4  13        0.22        0.23      1.52 o 
  -7   4  13        1.44       -2.04      1.44 o 
  -6   4  13        9.08        4.87      1.73 o 
  -5   4  13       59.01       62.35      3.19 o 
  -4   4  13       24.06       30.18      2.73 o 
  -3   4  13        4.31        1.95      2.65 o 
  -2   4  13       80.48       78.06      3.72 o 
  -1   4  13        2.26        3.64      1.88 o 
   0   4  13        7.04        4.15      2.25 o 
   1   4  13        3.83        0.61      2.13 o 
   2   4  13       54.64       51.80      3.92 o 
   3   4  13      141.50      142.05      6.59 o 
   4   4  13        0.50        0.14      2.16 o 
   5   4  13      107.31      104.93      4.34 o 
   6   4  13        6.80        5.91      2.17 o 
   7   4  13       27.81       32.70      3.21 o 
   8   4  13        5.31        3.66      2.20 o 
   9   4  13        1.54       -3.68      2.45 o 
  10   4  13        1.73       -1.24      3.31 o 
 -13   5  13        7.40        6.49      3.53 o 
 -12   5  13        0.00       -1.07      2.03 o 
 -11   5  13        3.00        0.90      2.04 o 
 -10   5  13       23.09       28.77      2.90 o 
  -9   5  13        1.37        1.07      1.75 o 
  -8   5  13        0.55        3.34      1.82 o 
  -7   5  13        0.35       -1.19      1.66 o 
  -6   5  13       12.67       16.41      2.18 o 
  -5   5  13       35.74       34.04      3.10 o 
  -4   5  13       36.60       33.85      3.10 o 
  -3   5  13       11.23       12.70      3.23 o 
  -2   5  13        0.04        0.97      1.81 o 
  -1   5  13       18.24       17.80      2.93 o 
   0   5  13        6.99        7.30      2.52 o 
   1   5  13        4.11        1.37      4.54 o 
   2   5  13        0.01        1.63      2.46 o 
   3   5  13       24.35       32.56      5.55 o 
   4   5  13        1.54        2.06      2.11 o 
   5   5  13       18.85       21.99      3.51 o 
   6   5  13        5.22        5.35      2.29 o 
   7   5  13        0.92       -1.82      2.08 o 
   8   5  13        1.59       -0.47      2.20 o 
 -11   6  13        3.79        9.70      2.92 o 
 -10   6  13        0.47        1.14      2.16 o 
  -9   6  13        2.45       -0.46      2.16 o 
  -8   6  13        2.76       -0.59      2.93 o 
  -7   6  13        0.73       -2.38      1.99 o 
  -6   6  13        2.56        2.14      2.08 o 
  -5   6  13        0.28       -1.10      2.20 o 
  -4   6  13       17.36       16.11      2.65 o 
  -3   6  13        2.63        0.58      3.06 o 
  -2   6  13        7.89       10.29      2.93 o 
  -1   6  13        0.71       -0.51      3.28 o 
   0   6  13        4.75        3.53      2.66 o 
   1   6  13        5.10        1.96      2.52 o 
   2   6  13        1.13       -1.52      2.20 o 
   3   6  13        3.69       -0.36      2.14 o 
   4   6  13        6.88        3.94      2.91 o 
   5   6  13       15.02       15.75      2.99 o 
   6   6  13        9.12       10.48      2.68 o 
  -7   7  13        5.06        8.02      2.97 o 
  -6   7  13        0.62       -2.96      2.29 o 
  -5   7  13        0.43       -0.25      2.45 o 
  -4   7  13        5.32        2.14      2.86 o 
  -3   7  13       33.40       33.17      4.18 o 
  -2   7  13        6.04        6.84      2.94 o 
  -1   7  13        5.23        3.77      3.42 o 
   0   7  13        0.27       -0.81      2.66 o 
   1   7  13        3.31       -1.81      2.31 o 
   2   7  13        2.06        0.21      2.45 o 
 -16   0  14      104.23      125.18      7.43 o 
 -15   0  14       42.01       54.48      8.50 o 
 -14   0  14        1.25        2.52      3.44 o 
 -13   0  14       41.82       46.60      5.06 o 
 -12   0  14      223.46      234.02      9.17 o 
 -11   0  14       14.34       12.10      3.55 o 
 -10   0  14       44.73       38.09      4.40 o 
  -9   0  14       86.96       96.96      5.67 o 
  -8   0  14       21.39       20.96      3.76 o 
  -7   0  14      259.50      271.40      9.64 o 
  -6   0  14      414.63      388.49      8.91 o 
  -5   0  14      330.30      340.51      8.01 o 
  -4   0  14       24.43       22.10      2.60 o 
  -3   0  14      401.11      360.33     13.14 o 
  -2   0  14      118.97      120.28      4.87 o 
  -1   0  14      391.82      341.94      8.16 o 
   0   0  14     1660.40     1718.40     28.84 o 
   1   0  14     1454.58     1450.63     24.88 o 
   2   0  14       70.25       70.03      4.92 o 
   3   0  14      332.51      344.17      8.18 o 
   4   0  14        1.23        0.00      2.15 o 
   5   0  14       45.54       52.35      6.26 o 
   6   0  14        8.24        2.68      4.03 o 
   7   0  14      100.08       81.88      8.05 o 
   8   0  14       16.47       18.34      5.37 o 
   9   0  14        0.45        5.82      4.47 o 
  10   0  14        6.06       13.42      5.82 o 
  11   0  14        2.92        4.03      5.37 o 
  12   0  14       12.72       15.21      6.26 o 
 -16   1  14       11.29        8.60      3.26 o 
 -15   1  14        2.01        1.28      2.42 o 
 -14   1  14        0.92        0.27      2.27 o 
 -13   1  14        4.31        5.48      2.09 o 
 -12   1  14       19.65       21.28      2.43 o 
 -11   1  14      100.61       99.59      3.72 o 
 -10   1  14       51.17       53.45      2.99 o 
  -9   1  14        4.29        2.91      1.99 o 
  -8   1  14       43.76       46.50      2.66 o 
  -7   1  14      169.95      162.35      4.38 o 
  -6   1  14       43.90       49.02      2.69 o 
  -5   1  14       20.44       15.03      1.88 o 
  -4   1  14        5.98        7.48      1.67 o 
  -3   1  14       10.67        9.81      1.84 o 
  -2   1  14        8.82        4.66      1.84 o 
  -1   1  14      601.18      569.26      8.20 o 
   0   1  14      877.18      872.66     11.43 o 
   1   1  14       18.39       24.18      2.47 o 
   2   1  14      184.03      179.03      4.39 o 
   3   1  14       13.19        8.89      2.32 o 
   4   1  14       17.93       19.52      2.34 o 
   5   1  14        1.47       -1.92      2.00 o 
   6   1  14       28.89       28.86      3.80 o 
   7   1  14       94.00      103.96      6.01 o 
   8   1  14       20.43       21.27      3.80 o 
   9   1  14        8.51       10.13      4.25 o 
  10   1  14       11.40       16.82      4.11 o 
  11   1  14       16.94       20.59      4.75 o 
 -16   2  14       21.43       25.84      3.30 o 
 -15   2  14       45.39       49.59      3.67 o 
 -14   2  14        3.05        4.60      2.27 o 
 -13   2  14       20.87       22.04      3.73 o 
 -12   2  14       39.90       35.18      2.77 o 
 -11   2  14       64.90       67.91      3.37 o 
 -10   2  14        0.20       -0.15      1.70 o 
  -9   2  14        6.47       12.13      2.04 o 
  -8   2  14       68.83       72.41      3.11 o 
  -7   2  14        4.00        5.98      1.76 o 
  -6   2  14       21.95       24.19      2.14 o 
  -5   2  14       15.94       13.80      1.86 o 
  -4   2  14      305.60      291.34      6.05 o 
  -3   2  14       78.60       78.57      3.11 o 
  -2   2  14        0.61       -0.19      1.45 o 
  -1   2  14      331.48      351.47      6.53 o 
   0   2  14      194.74      180.29      5.24 o 
   1   2  14       54.89       55.81      3.27 o 
   2   2  14      101.47      102.84      4.00 o 
   3   2  14        3.52        2.89      2.21 o 
   4   2  14        0.80       -1.26      3.39 o 
   5   2  14        0.23        2.44      1.93 o 
   6   2  14       86.66       79.38      3.96 o 
   7   2  14       22.40       24.69      2.90 o 
   8   2  14        3.50        4.70      3.16 o 
   9   2  14        4.53        4.92      4.92 o 
  10   2  14        3.07       -0.02      3.31 o 
  11   2  14       10.28       16.63      5.15 o 
 -15   3  14        3.84        2.19      4.46 o 
 -14   3  14        1.41        3.89      3.01 o 
 -13   3  14        0.01       -0.46      2.04 o 
 -12   3  14      132.00      132.89      4.43 o 
 -11   3  14       22.02       21.98      2.46 o 
 -10   3  14        1.46        3.02      1.83 o 
  -9   3  14       45.46       49.32      3.05 o 
  -8   3  14        5.65        8.87      1.89 o 
  -7   3  14       39.92       37.77      2.58 o 
  -6   3  14      221.76      211.56      5.23 o 
  -5   3  14      174.87      134.49      3.88 o 
  -4   3  14        0.03        0.62      1.40 o 
  -3   3  14        9.72        8.42      1.74 o 
  -2   3  14      400.74      356.17      7.76 o 
  -1   3  14       16.80       22.96      2.63 o 
   0   3  14      394.39      401.27      8.26 o 
   1   3  14        0.71       -0.84      1.74 o 
   2   3  14       17.96       16.83      2.88 o 
   3   3  14        0.12       -1.36      2.16 o 
   4   3  14        8.70        1.03      2.35 o 
   5   3  14       28.08       25.59      3.33 o 
   6   3  14        8.08       10.50      2.82 o 
   7   3  14       14.35        9.29      2.93 o 
   8   3  14       17.62       17.72      3.40 o 
   9   3  14        0.41        3.13      4.47 o 
  10   3  14       10.13       13.42      5.37 o 
 -14   4  14        0.62        0.48      2.27 o 
 -13   4  14       37.58       50.83      3.62 o 
 -12   4  14        5.97        6.30      2.35 o 
 -11   4  14       25.42       28.54      2.78 o 
 -10   4  14        3.55        3.92      2.00 o 
  -9   4  14        0.05       -1.66      1.60 o 
  -8   4  14       11.58       11.99      2.02 o 
  -7   4  14        7.63       10.47      2.00 o 
  -6   4  14       11.41       14.99      2.02 o 
  -5   4  14        2.50        5.01      1.79 o 
  -4   4  14        0.19       -2.35      1.88 o 
  -3   4  14       46.62       52.52      3.44 o 
  -2   4  14        9.64       13.90      2.40 o 
  -1   4  14        3.68        3.43      1.99 o 
   0   4  14       69.14       65.07      5.32 o 
   1   4  14        0.88       -1.75      2.21 o 
   2   4  14      105.83       99.52      5.11 o 
   3   4  14       73.46       71.71      4.53 o 
   4   4  14       29.14       27.97      4.48 o 
   5   4  14       63.44       58.88      7.64 o 
   6   4  14       16.06       14.42      3.06 o 
   7   4  14        0.13       -3.95      2.64 o 
   8   4  14        8.18        0.50      3.60 o 
   9   4  14        0.96       -2.53      2.71 o 
 -12   5  14        1.14        3.35      2.26 o 
 -11   5  14        0.34        2.89      2.22 o 
 -10   5  14        8.43        9.42      2.17 o 
  -9   5  14        1.50        2.39      1.91 o 
  -8   5  14        3.62        5.12      1.94 o 
  -7   5  14        8.62        6.15      1.97 o 
  -6   5  14        7.62        7.97      4.20 o 
  -5   5  14       56.26       63.78      3.84 o 
  -4   5  14      165.96      142.84      5.77 o 
  -3   5  14       98.56       97.44      4.29 o 
  -2   5  14        9.56       10.06      2.37 o 
  -1   5  14       39.53       42.25      4.01 o 
   0   5  14       10.74       11.24      2.88 o 
   1   5  14        0.17        0.24      2.06 o 
   2   5  14        5.37        0.17      2.49 o 
   3   5  14        2.02       -2.14      2.28 o 
   4   5  14        0.10       -3.05      2.03 o 
   5   5  14        0.28       -3.36      3.22 o 
   6   5  14        8.80        7.81      2.55 o 
   7   5  14        4.39        4.37      4.39 o 
 -10   6  14        0.03       -2.33      2.22 o 
  -9   6  14        0.11        1.99      2.91 o 
  -8   6  14        1.87        2.46      2.45 o 
  -7   6  14        1.31       -0.75      2.16 o 
  -6   6  14        0.15       -1.29      2.15 o 
  -5   6  14        1.78       -1.22      2.16 o 
  -4   6  14        7.62        4.59      3.16 o 
  -3   6  14        8.24        2.49      2.71 o 
  -2   6  14        8.20        5.23      2.72 o 
  -1   6  14       14.18       10.11      5.76 o 
   0   6  14        2.54       -0.73      2.37 o 
   1   6  14        7.19        6.33      2.90 o 
   2   6  14        0.01       -2.70      2.46 o 
   3   6  14       18.06       22.93      4.83 o 
   4   6  14       57.75       65.74      4.27 o 
   5   6  14        0.88        1.59      2.65 o 
  -4   7  14        9.26        1.90      3.10 o 
  -3   7  14        0.56       -1.35      2.90 o 
  -2   7  14        0.97        3.13      3.19 o 
  -1   7  14        0.18        0.24      2.79 o 
   0   7  14        0.17       -3.55      2.58 o 
 -16   1  15        3.81        3.35      3.08 o 
 -15   1  15        0.31        3.13      2.61 o 
 -14   1  15        2.00       -1.02      2.28 o 
 -13   1  15        1.67       -0.15      2.25 o 
 -12   1  15       27.85       40.19      3.40 o 
 -11   1  15       38.78       50.05      3.04 o 
 -10   1  15       12.00        4.53      1.91 o 
  -9   1  15        6.85        3.86      1.77 o 
  -8   1  15       14.43       15.49      2.09 o 
  -7   1  15       28.53       24.02      2.22 o 
  -6   1  15      242.36      232.93      5.58 o 
  -5   1  15        3.68        0.81      1.46 o 
  -4   1  15      118.79       90.27      3.34 o 
  -3   1  15        0.26       -2.23      1.49 o 
  -2   1  15        0.62       -1.90      1.60 o 
  -1   1  15      556.42      494.63      8.35 o 
   0   1  15       80.39       93.93      3.48 o 
   1   1  15      156.63      150.86      7.78 o 
   2   1  15       31.35       34.40      2.41 o 
   3   1  15        0.27       -1.77      1.18 o 
   4   1  15       37.45       33.12      2.91 o 
   5   1  15        2.96       -1.29      2.14 o 
   6   1  15       33.31       29.77      3.95 o 
   7   1  15        0.67        4.92      2.85 o 
   8   1  15        1.66        0.82      2.99 o 
   9   1  15        7.63       13.14      3.95 o 
  10   1  15        6.92       18.13      4.26 o 
  11   1  15        0.88        2.46      3.80 o 
 -15   2  15       36.77       41.86      5.10 o 
 -14   2  15        3.76        5.47      2.15 o 
 -13   2  15       19.04       21.47      2.55 o 
 -12   2  15       13.25       14.80      2.25 o 
 -11   2  15        0.03        3.69      1.91 o 
 -10   2  15       20.67       23.74      2.48 o 
  -9   2  15       44.91       46.16      2.93 o 
  -8   2  15        5.52        2.48      1.79 o 
  -7   2  15       29.39       24.16      2.35 o 
  -6   2  15       33.05       37.22      2.50 o 
  -5   2  15       40.17       32.88      2.47 o 
  -4   2  15       17.74       13.44      1.94 o 
  -3   2  15      200.38      187.95      4.65 o 
  -2   2  15      204.59      191.87      5.51 o 
  -1   2  15      452.05      472.34      9.39 o 
   0   2  15       33.64       41.90      3.09 o 
   1   2  15      222.60      212.50      5.69 o 
   2   2  15      106.62      104.17     10.21 o 
   3   2  15       22.41       26.91      3.68 o 
   4   2  15        7.71        6.09      3.86 o 
   5   2  15        0.06       -3.25      2.16 o 
   6   2  15        0.37        5.24      2.66 o 
   7   2  15       30.17       27.74      5.37 o 
   8   2  15        4.44        4.41      3.31 o 
   9   2  15        2.73        3.70      3.44 o 
  10   2  15        1.88        5.08      7.38 o 
 -14   3  15        5.10        9.18      2.78 o 
 -13   3  15        3.87       -1.31      2.06 o 
 -12   3  15       34.82       40.39      3.19 o 
 -11   3  15       18.13       24.61      2.55 o 
 -10   3  15        8.45       11.62      2.18 o 
  -9   3  15       50.20       62.01      3.27 o 
  -8   3  15        0.11       -1.35      1.59 o 
  -7   3  15       19.69       20.20      2.27 o 
  -6   3  15       49.51       37.59      3.31 o 
  -5   3  15      118.63      112.39      3.72 o 
  -4   3  15        1.08       -1.08      1.64 o 
  -3   3  15       29.39       22.66      2.68 o 
  -2   3  15      182.87      175.37      7.04 o 
  -1   3  15       21.19       24.36      2.82 o 
   0   3  15      104.63      114.01      4.63 o 
   1   3  15        0.43       -1.08      2.26 o 
   2   3  15        0.02       -1.40      2.13 o 
   3   3  15        9.32        7.97      3.14 o 
   4   3  15        1.22        0.48      2.48 o 
   5   3  15       12.43       11.41      2.75 o 
   6   3  15        0.92       -3.53      2.35 o 
   7   3  15        0.88       -1.48      2.61 o 
   8   3  15        8.01       11.63      4.92 o 
   9   3  15        0.53       -6.04      4.03 o 
 -13   4  15       17.47       17.56      2.80 o 
 -12   4  15        9.07        7.33      2.48 o 
 -11   4  15        0.01        1.03      1.97 o 
 -10   4  15        0.00        1.67      1.95 o 
  -9   4  15        1.08       -1.00      2.36 o 
  -8   4  15        8.13        7.13      1.91 o 
  -7   4  15        2.36        0.24      1.64 o 
  -6   4  15        3.57        0.38      1.69 o 
  -5   4  15       11.05       10.04      2.45 o 
  -4   4  15       17.83       16.38      2.60 o 
  -3   4  15        8.16        9.37      2.40 o 
  -2   4  15      107.91      122.22      4.73 o 
  -1   4  15       16.01       16.29      4.52 o 
   0   4  15       16.48       14.31      3.01 o 
   1   4  15       52.41       56.30      4.24 o 
   2   4  15        9.28        8.42      2.88 o 
   3   4  15        0.73       -0.04      3.15 o 
   4   4  15        2.07        3.65      2.78 o 
   5   4  15        6.38        0.90      2.59 o 
   6   4  15        0.61       -3.11      2.35 o 
   7   4  15        3.12        3.46      2.86 o 
   8   4  15        5.94        1.61      3.31 o 
 -11   5  15       10.03       16.68      2.71 o 
 -10   5  15        3.40        2.59      2.09 o 
  -9   5  15        3.50        6.19      2.18 o 
  -8   5  15        4.45        6.02      2.07 o 
  -7   5  15        6.81        7.27      2.74 o 
  -6   5  15        6.79        5.25      2.42 o 
  -5   5  15        3.31       -3.43      2.99 o 
  -4   5  15        0.28       -0.51      2.14 o 
  -3   5  15      106.07      103.77      5.25 o 
  -2   5  15        2.21       -1.67      2.56 o 
  -1   5  15       75.89       87.52     10.74 o 
   0   5  15        4.26        4.48      2.59 o 
   1   5  15        1.63        0.05      2.86 o 
   2   5  15        1.21       -1.76      4.00 o 
   3   5  15        2.36       -0.08      2.52 o 
   4   5  15        0.90       -0.95      2.76 o 
   5   5  15        3.20        4.48      2.83 o 
   6   5  15        0.19       -2.03      2.90 o 
  -8   6  15        0.01       -2.90      2.33 o 
  -7   6  15        0.44       -2.15      2.29 o 
  -6   6  15        2.81        4.51      3.75 o 
  -5   6  15        1.60        3.19      2.29 o 
  -4   6  15        1.33        1.59      2.77 o 
  -3   6  15        2.61        0.90      2.79 o 
  -2   6  15        2.89        1.01      3.24 o 
  -1   6  15        8.07        4.17      3.20 o 
   0   6  15        1.73        0.03      2.69 o 
   1   6  15        1.58       -0.21      2.65 o 
   2   6  15        0.02       -3.38      2.39 o 
   3   6  15        0.22       -2.65      2.59 o 
 -15   0  16        1.11        0.47      3.76 o 
 -14   0  16        0.07       -2.44      3.31 o 
 -13   0  16        0.60       -4.67      3.12 o 
 -12   0  16        1.88        4.45      3.58 o 
 -11   0  16       17.87       14.65      3.64 o 
 -10   0  16        1.42       -2.03      2.89 o 
  -9   0  16        3.65       -0.38      3.22 o 
  -8   0  16        4.07       12.44      5.15 o 
  -7   0  16       60.56       51.93      4.84 o 
  -6   0  16      241.93      180.15      7.57 o 
  -5   0  16        9.94        6.60      3.12 o 
  -4   0  16      345.00      323.55     10.28 o 
  -3   0  16       55.18       66.62      3.88 o 
  -2   0  16       26.42       16.56      2.65 o 
  -1   0  16       58.03       42.84      3.48 o 
   0   0  16      670.30      648.39     13.17 o 
   1   0  16       27.00       33.63      3.08 o 
   2   0  16        0.01        0.34      2.30 o 
   3   0  16       92.02      107.12     10.74 o 
   4   0  16        2.62        1.79      3.13 o 
   5   0  16       19.72       26.40      5.37 o 
   6   0  16       15.60       17.00      4.92 o 
   7   0  16        0.42        1.79      4.47 o 
   8   0  16       16.39       19.24      5.82 o 
   9   0  16        0.13       -2.24      4.47 o 
  10   0  16       24.76       41.16      7.61 o 
 -15   1  16        1.02       -0.79      2.67 o 
 -14   1  16        2.72        4.69      2.57 o 
 -13   1  16       19.42       26.18      3.21 o 
 -12   1  16       14.15       14.70      2.77 o 
 -11   1  16        0.06       -1.58      3.23 o 
 -10   1  16        1.00        0.25      2.19 o 
  -9   1  16        7.39        7.57      2.03 o 
  -8   1  16      210.07      170.23      6.06 o 
  -7   1  16      285.37      236.29      5.46 o 
  -6   1  16       12.67        8.28      2.62 o 
  -5   1  16       19.17       18.98      2.11 o 
  -4   1  16        7.19        3.34      1.63 o 
  -3   1  16        5.13        3.84      1.75 o 
  -2   1  16        0.69       -1.53      1.63 o 
  -1   1  16        3.14        1.67      1.71 o 
   0   1  16        1.31        1.15      2.03 o 
   1   1  16       22.73       29.62      2.82 o 
   2   1  16       10.62       11.56      3.23 o 
   3   1  16        0.30       -2.47      1.65 o 
   4   1  16        4.93        6.90      2.20 o 
   5   1  16        9.13       10.27      2.75 o 
   6   1  16        9.29        8.43      2.99 o 
   7   1  16        0.04        2.01      2.85 o 
   8   1  16        0.30       -3.36      2.85 o 
   9   1  16        2.59        4.92      3.48 o 
  10   1  16       16.29       28.94      4.90 o 
 -14   2  16        0.38        2.52      2.11 o 
 -13   2  16        5.38        3.66      2.59 o 
 -12   2  16        1.76        1.12      1.97 o 
 -11   2  16        2.86        1.05      1.94 o 
 -10   2  16        0.01       -3.12      2.08 o 
  -9   2  16        7.21        7.42      1.95 o 
  -8   2  16       21.81       27.84      2.53 o 
  -7   2  16      187.27      179.74      4.74 o 
  -6   2  16        6.86        7.45      1.87 o 
  -5   2  16        0.06        0.25      1.62 o 
  -4   2  16        3.07        2.54      1.76 o 
  -3   2  16       44.63       41.85      2.70 o 
  -2   2  16       74.03       69.11      3.68 o 
  -1   2  16      161.27      181.44      5.46 o 
   0   2  16       24.73       30.67      4.07 o 
   1   2  16       76.20       77.72      3.91 o 
   2   2  16        4.52       -3.03      2.21 o 
   3   2  16        0.06       -2.56      2.25 o 
   4   2  16       96.68      102.64      5.05 o 
   5   2  16        0.23       -1.43      2.48 o 
   6   2  16       18.91       13.55      3.76 o 
   7   2  16       12.43       14.76      4.92 o 
   8   2  16        0.24       -2.68      4.03 o 
   9   2  16       23.42       21.48      6.26 o 
 -13   3  16        0.24        1.57      2.04 o 
 -12   3  16        2.47        2.50      2.34 o 
 -11   3  16        6.74       10.81      2.27 o 
 -10   3  16       13.79       17.39      2.87 o 
  -9   3  16        9.52        9.20      2.11 o 
  -8   3  16        0.14        0.56      1.76 o 
  -7   3  16        8.62        7.61      2.03 o 
  -6   3  16        2.76        1.43      1.67 o 
  -5   3  16       44.69       39.93      3.01 o 
  -4   3  16        5.34        0.66      2.64 o 
  -3   3  16        2.52        0.99      2.07 o 
  -2   3  16      157.48      149.63      5.42 o 
  -1   3  16       74.04       83.91      4.13 o 
   0   3  16        6.28        7.79      2.28 o 
   1   3  16       19.84       18.59      5.85 o 
   2   3  16        8.57        8.37      3.62 o 
   3   3  16       16.41       11.87      2.86 o 
   4   3  16        1.64       -1.61      2.39 o 
   5   3  16        1.53       -3.32      2.31 o 
   6   3  16       48.29       51.03      4.44 o 
   7   3  16       10.54        2.61      5.18 o 
   8   3  16        2.69       -2.68      4.03 o 
 -12   4  16        0.84        1.83      2.23 o 
 -11   4  16        3.06        2.00      2.03 o 
 -10   4  16        9.19        7.31      2.19 o 
  -9   4  16        4.50        2.37      2.00 o 
  -8   4  16        6.78        7.95      2.06 o 
  -7   4  16        1.56        0.51      1.76 o 
  -6   4  16        0.57       -0.88      2.52 o 
  -5   4  16       21.16       19.81      3.49 o 
  -4   4  16       27.81       26.86      5.23 o 
  -3   4  16       34.25       29.12      3.08 o 
  -2   4  16      111.74      118.59      4.72 o 
  -1   4  16       24.46       25.41      3.40 o 
   0   4  16        0.30       -0.08      2.43 o 
   1   4  16        0.93        1.35      2.52 o 
   2   4  16        6.37        6.80      2.88 o 
   3   4  16       15.80       14.45      3.98 o 
   4   4  16        0.14       -3.53      2.35 o 
   5   4  16       48.31       48.70      4.47 o 
   6   4  16       12.65        8.75      3.40 o 
   7   4  16        2.04       -2.25      2.90 o 
 -10   5  16       11.02       13.37      2.53 o 
  -9   5  16        0.56        3.16      2.16 o 
  -8   5  16        0.18       -0.78      2.20 o 
  -7   5  16        0.13       -2.73      2.27 o 
  -6   5  16        0.25        1.65      2.37 o 
  -5   5  16        0.24       -3.32      2.22 o 
  -4   5  16       15.62        9.06      3.29 o 
  -3   5  16       70.79       70.55      4.26 o 
  -2   5  16        1.39        3.29      3.13 o 
  -1   5  16       45.26       48.41      4.39 o 
   0   5  16        0.03       -2.88      2.58 o 
   1   5  16        1.32        0.63      2.65 o 
   2   5  16        0.25       -2.09      2.55 o 
   3   5  16        0.82       -1.74      2.46 o 
   4   5  16        2.55        1.06      2.69 o 
   5   5  16        0.95       -1.65      2.55 o 
  -6   6  16        1.45       -2.69      2.48 o 
  -5   6  16        0.55        3.70      2.54 o 
  -4   6  16        8.16        5.56      3.18 o 
  -3   6  16       27.35       25.56      4.76 o 
  -2   6  16        0.00       -4.03      2.69 o 
  -1   6  16       16.62       12.56      3.45 o 
   0   6  16        0.92       -3.78      2.52 o 
   1   6  16        2.29        1.09      2.90 o 
 -14   1  17       20.46       21.23      3.36 o 
 -13   1  17       23.40       30.88      3.41 o 
 -12   1  17       29.81       36.01      4.46 o 
 -11   1  17        0.03        2.28      2.45 o 
 -10   1  17       15.59       22.38      2.95 o 
  -9   1  17        3.77        3.16      2.35 o 
  -8   1  17      108.16       97.28      6.52 o 
  -7   1  17        0.30        1.49      1.74 o 
  -6   1  17      102.65       97.74      3.70 o 
  -5   1  17       47.51       62.34      4.27 o 
  -4   1  17       21.25       30.47      2.86 o 
  -3   1  17        1.58        2.09      2.04 o 
  -2   1  17        8.12        1.27      1.76 o 
  -1   1  17       44.71       61.00      3.15 o 
   0   1  17        0.09       -0.32      2.16 o 
   1   1  17        0.91        3.26      2.18 o 
   2   1  17       48.72       62.49      3.72 o 
   3   1  17        1.23       -4.03      2.68 o 
   4   1  17        6.71        6.64      3.12 o 
   5   1  17        2.63        7.16      4.47 o 
   6   1  17       48.89       62.86      5.21 o 
   7   1  17       24.67       42.32      4.92 o 
   8   1  17        0.21       -4.03      3.16 o 
 -14   2  17        7.58        8.19      2.95 o 
 -13   2  17       10.59       16.67      3.03 o 
 -12   2  17       11.14       17.27      2.64 o 
 -11   2  17        6.61        6.74      2.18 o 
 -10   2  17        0.00       -0.09      1.83 o 
  -9   2  17       12.71       14.32      2.73 o 
  -8   2  17        0.34        1.33      1.97 o 
  -7   2  17        1.52        0.87      1.81 o 
  -6   2  17        4.41        2.29      2.15 o 
  -5   2  17       85.39       80.57      3.47 o 
  -4   2  17        1.03       -0.15      1.70 o 
  -3   2  17        1.12       -2.24      1.71 o 
  -2   2  17        0.04        0.70      2.13 o 
  -1   2  17       28.63       25.25      2.87 o 
   0   2  17        3.41        5.18      2.28 o 
   1   2  17        6.94        2.23      2.55 o 
   2   2  17        0.28       -4.67      3.11 o 
   3   2  17        0.06       -2.94      2.21 o 
   4   2  17       15.75       20.15      3.48 o 
   5   2  17       51.86       55.86      5.35 o 
   6   2  17       27.41       40.71      6.71 o 
   7   2  17       28.92       29.08      6.71 o 
   8   2  17        1.55       -1.34      4.47 o 
 -13   3  17        0.46        0.55      2.23 o 
 -12   3  17       20.88       28.09      3.05 o 
 -11   3  17        5.89        4.50      2.23 o 
 -10   3  17        0.36        0.87      1.94 o 
  -9   3  17       52.80       52.16      3.25 o 
  -8   3  17        1.81        2.20      1.78 o 
  -7   3  17        0.58        2.00      1.81 o 
  -6   3  17        7.03        6.48      2.00 o 
  -5   3  17        6.38        3.75      1.81 o 
  -4   3  17       24.69       27.40      3.23 o 
  -3   3  17       10.64       13.81      2.69 o 
  -2   3  17       14.24        5.92      2.50 o 
  -1   3  17        4.70        3.55      2.30 o 
   0   3  17        7.17        6.78      2.59 o 
   1   3  17        0.03       -5.15      3.44 o 
   2   3  17        0.22       -1.27      2.48 o 
   3   3  17        4.76        5.69      2.92 o 
   4   3  17        0.02        0.89      2.95 o 
   5   3  17        1.45        2.96      2.91 o 
   6   3  17        2.16       -3.98      2.65 o 
   7   3  17        5.94        4.47      4.92 o 
 -11   4  17        0.15       -0.76      1.93 o 
 -10   4  17        0.94       -0.85      2.52 o 
  -9   4  17        0.17        2.55      2.10 o 
  -8   4  17        9.29        9.38      2.19 o 
  -7   4  17        0.07       -2.74      2.02 o 
  -6   4  17       11.81       16.29      2.89 o 
  -5   4  17        0.19       -3.32      2.21 o 
  -4   4  17        0.93       -0.97      2.21 o 
  -3   4  17       27.39       23.29      2.97 o 
  -2   4  17       76.48       85.47      4.49 o 
  -1   4  17        1.48        3.44      2.79 o 
   0   4  17       20.15       22.14      3.54 o 
   1   4  17        2.10        0.18      2.52 o 
   2   4  17        1.49        0.69      2.59 o 
   3   4  17        0.11       -1.65      2.70 o 
   4   4  17        0.16       -1.77      3.17 o 
   5   4  17        0.59       -4.17      4.15 o 
  -9   5  17        2.41        2.48      4.46 o 
  -8   5  17       11.89        9.10      2.82 o 
  -7   5  17        0.20       -0.15      2.42 o 
  -6   5  17        1.80       -0.15      2.52 o 
  -5   5  17        0.29        0.34      2.40 o 
  -4   5  17        0.16       -0.24      2.84 o 
  -3   5  17       40.34       42.18      4.50 o 
  -2   5  17        3.06        4.24      3.09 o 
  -1   5  17        6.26        3.66      3.78 o 
   0   5  17        0.00        1.14      2.58 o 
   1   5  17        0.38        1.39      2.70 o 
   2   5  17        1.53       -3.28      2.70 o 
   3   5  17        1.54       -0.18      3.06 o 
 -13   0  18        0.35       -1.93      5.82 o 
 -12   0  18       25.49       28.06      4.84 o 
 -11   0  18        0.02       -4.67      3.36 o 
 -10   0  18        0.04       -1.21      4.03 o 
  -9   0  18        8.45       11.43      3.97 o 
  -8   0  18       19.09       14.67      6.71 o 
  -7   0  18       58.76       64.16      5.48 o 
  -6   0  18        0.74        1.60      3.22 o 
  -5   0  18        3.77        8.52      3.55 o 
  -4   0  18       15.06        9.55      3.63 o 
  -3   0  18       31.25       43.48      4.90 o 
  -2   0  18       83.43      100.42      6.48 o 
  -1   0  18       27.69       37.65      4.71 o 
   0   0  18       46.99       55.43      5.37 o 
   1   0  18        0.01       -3.01      2.64 o 
   2   0  18       47.69       54.86      4.90 o 
   3   0  18       50.54       68.90      7.16 o 
   4   0  18       67.17       88.59      8.05 o 
   5   0  18       18.77       25.50      5.82 o 
   6   0  18      128.40      144.07     10.29 o 
   7   0  18       15.49       14.32      5.37 o 
 -13   1  18        1.07        1.91      2.68 o 
 -12   1  18        6.78        5.44      2.88 o 
 -11   1  18        0.19       -1.93      2.21 o 
 -10   1  18        0.08        0.92      2.31 o 
  -9   1  18        1.53        3.35      2.31 o 
  -8   1  18       16.64       14.35      2.81 o 
  -7   1  18       19.67       13.70      2.58 o 
  -6   1  18        0.56        1.25      2.18 o 
  -5   1  18        3.42       -0.06      1.89 o 
  -4   1  18       11.42       12.24      2.57 o 
  -3   1  18       10.36       11.78      2.23 o 
  -2   1  18        0.52       -0.81      2.20 o 
  -1   1  18        0.05       -2.26      1.94 o 
   0   1  18        0.01       -0.61      2.20 o 
   1   1  18        6.95        1.15      3.62 o 
   2   1  18       12.55       10.62      3.03 o 
   3   1  18        5.88        7.29      3.22 o 
   4   1  18       39.77       42.55      6.26 o 
   5   1  18       40.14       49.22      7.16 o 
   6   1  18        0.29        1.79      4.47 o 
   7   1  18        4.04        4.47      4.92 o 
 -13   2  18        0.02       -1.13      2.52 o 
 -12   2  18        0.19        0.41      2.39 o 
 -11   2  18       11.12       11.85      3.87 o 
 -10   2  18        0.40       -1.50      2.04 o 
  -9   2  18        5.63        9.17      2.26 o 
  -8   2  18        2.54        2.54      2.00 o 
  -7   2  18        1.03        1.16      1.79 o 
  -6   2  18        5.12        8.33      2.06 o 
  -5   2  18        0.00        0.60      1.77 o 
  -4   2  18        8.62        8.35      2.19 o 
  -3   2  18       23.69       26.44      3.03 o 
  -2   2  18       24.27       15.41      3.35 o 
  -1   2  18       92.49      104.54      4.62 o 
   0   2  18       21.31       22.84      2.96 o 
   1   2  18        3.53        2.45      2.70 o 
   2   2  18       19.75       26.59      3.56 o 
   3   2  18       35.67       38.80      4.82 o 
   4   2  18        0.85        1.28      3.22 o 
   5   2  18        3.30        2.12      3.58 o 
   6   2  18        0.60       -2.68      4.47 o 
   7   2  18        8.69        6.71      5.37 o 
 -11   3  18        3.83        1.10      2.12 o 
 -10   3  18       17.31       15.91      3.52 o 
  -9   3  18       58.82       65.13      3.66 o 
  -8   3  18       17.35       26.05      2.72 o 
  -7   3  18       30.39       26.57      2.69 o 
  -6   3  18        3.07        0.73      1.85 o 
  -5   3  18        4.68        2.07      2.29 o 
  -4   3  18        1.68       -0.89      2.18 o 
  -3   3  18        0.02       -3.04      2.03 o 
  -2   3  18        6.51        9.60      2.76 o 
  -1   3  18        1.20        5.18      2.48 o 
   0   3  18        6.35        4.37      2.96 o 
   1   3  18        7.84        7.69      3.08 o 
   2   3  18        3.16        0.94      2.52 o 
   3   3  18       25.55       27.35      4.01 o 
   4   3  18        0.64       -2.81      3.03 o 
   5   3  18        1.48       -4.39      2.93 o 
 -10   4  18        2.27        4.36      2.30 o 
  -9   4  18        0.39        1.08      2.12 o 
  -8   4  18       24.78       24.07      3.31 o 
  -7   4  18        0.00        0.72      2.53 o 
  -6   4  18        8.66        5.60      2.64 o 
  -5   4  18        1.67       -1.08      2.30 o 
  -4   4  18        0.23       -3.23      2.15 o 
  -3   4  18        5.77        6.54      2.64 o 
  -2   4  18       22.06       21.38      3.66 o 
  -1   4  18        3.89        3.32      2.90 o 
   0   4  18        5.42        2.32      3.29 o 
   1   4  18        4.49        3.46      3.06 o 
   2   4  18        0.30       -4.23      2.82 o 
   3   4  18        3.76        0.98      3.78 o 
   4   4  18        0.01       -2.53      2.97 o 
  -6   5  18        0.07       -1.03      2.37 o 
  -5   5  18        0.42        1.37      2.63 o 
  -4   5  18        4.36        5.86      3.55 o 
  -3   5  18        8.36        6.80      3.29 o 
  -2   5  18        0.32       -3.97      2.88 o 
  -1   5  18        2.23       -0.39      2.93 o 
   0   5  18        1.83       -2.54      3.34 o 
 -12   1  19        3.04        4.42      2.72 o 
 -11   1  19       17.60       20.77      3.27 o 
 -10   1  19        2.45        0.42      2.31 o 
  -9   1  19        3.55        5.60      2.57 o 
  -8   1  19       28.97       24.85      4.13 o 
  -7   1  19        3.21        2.33      2.25 o 
  -6   1  19        3.48        0.99      2.28 o 
  -5   1  19        1.60       -0.96      2.24 o 
  -4   1  19        0.01       -0.72      2.21 o 
  -3   1  19       17.42       13.05      2.30 o 
  -2   1  19        1.56       -1.13      3.16 o 
  -1   1  19        5.71        2.65      2.65 o 
   0   1  19       27.96       34.90      3.32 o 
   1   1  19        0.03       -3.02      2.14 o 
   2   1  19        0.25       -6.91      6.26 o 
   3   1  19       11.42        8.33      3.76 o 
   4   1  19       23.48       10.74      4.92 o 
   5   1  19       29.52       36.69      6.71 o 
   6   1  19        2.97        5.82      4.92 o 
 -11   2  19        1.61        3.44      2.60 o 
 -10   2  19        0.03       -0.30      3.16 o 
  -9   2  19        5.38       13.83      2.90 o 
  -8   2  19        0.26        4.48      2.07 o 
  -7   2  19        5.09        4.66      2.17 o 
  -6   2  19        9.39        9.84      2.12 o 
  -5   2  19        2.65        4.09      2.02 o 
  -4   2  19       20.83       20.75      2.96 o 
  -3   2  19       14.14       23.17      3.00 o 
  -2   2  19       19.88       22.83      3.00 o 
  -1   2  19        0.15       -1.70      2.26 o 
   0   2  19        0.16       -2.72      3.49 o 
   1   2  19       10.01        5.55      4.91 o 
   2   2  19       19.31       21.93      3.56 o 
   3   2  19        4.97       -2.42      2.98 o 
   4   2  19       38.03       34.49      5.03 o 
   5   2  19       23.19       31.77      6.71 o 
 -10   3  19        0.03        1.01      2.76 o 
  -9   3  19        8.70        9.06      2.44 o 
  -8   3  19        0.07        0.99      1.97 o 
  -7   3  19        1.27        2.06      2.17 o 
  -6   3  19        0.19        1.28      2.37 o 
  -5   3  19        0.01       -3.05      2.16 o 
  -4   3  19        3.75        1.05      2.35 o 
  -3   3  19        0.24       -2.11      2.32 o 
  -2   3  19        3.19       -0.40      2.41 o 
  -1   3  19        0.44        0.34      2.65 o 
   0   3  19        4.84       -1.36      4.33 o 
   1   3  19        0.79       -3.94      2.63 o 
   2   3  19        0.38       -3.65      2.82 o 
   3   3  19       13.77       15.65      3.67 o 
   4   3  19        5.87        4.54      3.28 o 
  -8   4  19        1.43        1.09      2.73 o 
  -7   4  19        5.11        3.79      2.64 o 
  -6   4  19        0.01        1.38      2.45 o 
  -5   4  19        2.01       -2.53      2.45 o 
  -4   4  19        1.69        1.07      2.53 o 
  -3   4  19        9.26        5.70      2.71 o 
  -2   4  19       33.70       35.43      4.34 o 
  -1   4  19       12.29       11.88      4.70 o 
   0   4  19        4.51        0.96      3.49 o 
   1   4  19        0.24       -2.49      2.93 o 
 -11   0  20        3.13        5.64      3.72 o 
 -10   0  20       19.65       24.43      4.84 o 
  -9   0  20        3.98        7.64      4.03 o 
  -8   0  20        1.03       -2.49      3.22 o 
  -7   0  20        0.60        0.12      3.31 o 
  -6   0  20        5.40        4.25      3.76 o 
  -5   0  20        0.33       -1.55      5.15 o 
  -4   0  20       40.68       39.46      5.04 o 
  -3   0  20        4.24       11.52      6.71 o 
  -2   0  20       45.59       63.49      5.99 o 
  -1   0  20        0.39        2.68      5.82 o 
   0   0  20        5.21        3.58      5.82 o 
   1   0  20        0.03       -7.38      4.92 o 
 -11   1  20        3.13        3.11      2.78 o 
 -10   1  20        1.89        1.95      2.60 o 
  -9   1  20        0.36        3.37      2.71 o 
  -8   1  20        0.02       -1.69      3.23 o 
  -7   1  20        2.32        4.06      3.55 o 
  -6   1  20        0.10        0.15      2.35 o 
  -5   1  20        1.08       -1.03      2.38 o 
  -4   1  20        3.22        0.64      3.36 o 
  -3   1  20       14.27       12.67      6.25 o 
  -2   1  20        0.57       -1.93      2.99 o 
  -1   1  20       10.17        4.52      3.26 o 
   0   1  20        8.69        6.55      2.65 o 
   1   1  20        0.02       -1.25      2.98 o 
   2   1  20       18.87       21.43      8.95 o 
   3   1  20       22.11       39.82      6.71 o 
   4   1  20       22.82       42.50      7.16 o 
 -10   2  20        0.02        2.27      2.71 o 
  -9   2  20        7.65        2.30      3.28 o 
  -8   2  20       11.98       15.18      2.98 o 
  -7   2  20        1.01        4.34      2.57 o 
  -6   2  20        0.30        2.11      2.21 o 
  -5   2  20       16.56       18.50      2.94 o 
  -4   2  20       13.75       13.59      2.99 o 
  -3   2  20        0.24        0.73      3.18 o 
  -2   2  20       31.96       38.22      3.64 o 
  -1   2  20        5.94        3.02      2.38 o 
   0   2  20        0.43        0.63      2.82 o 
   1   2  20        1.64       -3.98      2.65 o 
   2   2  20        5.69        9.62      6.27 o 
   3   2  20        0.59       -4.49      3.31 o 
  -8   3  20        0.20        1.07      2.11 o 
  -7   3  20        0.11       -2.80      2.38 o 
  -6   3  20        0.33        2.09      2.53 o 
  -5   3  20        0.09       -2.27      2.48 o 
  -4   3  20        8.63       11.05      4.59 o 
  -3   3  20        2.51        0.38      2.57 o 
  -2   3  20        8.53        5.49      3.20 o 
  -1   3  20        7.48        9.09      3.30 o 
   0   3  20        5.25        5.28      3.14 o 
   1   3  20        1.03       -1.74      2.93 o 
  -9   1  21       11.96       17.47      3.24 o 
  -8   1  21        0.42        4.82      2.72 o 
  -7   1  21        7.57       12.32      2.98 o 
  -6   1  21        0.10        1.51      2.48 o 
  -5   1  21       26.30       32.12      4.56 o 
  -4   1  21        4.98        8.78      3.60 o 
  -3   1  21        0.49       -2.28      3.34 o 
  -2   1  21        4.96       10.49      4.91 o 
  -1   1  21       12.26       13.38      3.66 o 
   0   1  21        1.00        8.95      6.71 o 
   1   1  21        0.16       -4.92      5.82 o 
   2   1  21        6.22       -0.45      6.26 o 
  -7   2  21        9.28       13.16      3.75 o 
  -6   2  21        0.35       -2.37      3.93 o 
  -5   2  21        0.49       -4.77      3.18 o 
  -4   2  21        9.56       10.60      3.75 o 
  -3   2  21       35.47       47.23      4.00 o 
  -2   2  21       29.00       35.60      3.69 o 
  -1   2  21        8.68        8.88      3.26 o 
   0   2  21       12.75       14.20      3.67 o 
  -5   0  22        5.96        8.55      4.19 o 
  -4   0  22       27.43       45.34      7.16 o 
  -3   0  22       49.93       69.35     10.29 o 
  -2   0  22        4.21       -9.40      6.26 o 
  -4   1  22        7.04        4.74      5.11 o 
                                                 
